# Supplementary material for: 2-[(E)-(3-Carb­oxy-4-hy­droxy­phen­yl)iminiometh­yl]-4-chloro­phenolate
Source: Acta Crystallogr Sect E Struct Rep Online. 2010 Aug 28;66(Pt 9):o2466. doi: 10.1107/S1600536810033362 (PMC3007861; doi:10.1107/S1600536810033362)
Supplement: Supplementary file 2 [file e-66-o2466-Isup2.hkl]

#
# h,k,l, Fc-squared, Fo-squared, sigma(Fo-squared) and status flag
#
data_I
_shelx_title ' ocnm in P2(1)/c  (100K)'
_shelx_refln_list_code          4
_shelx_F_calc_maximum      261.73
_exptl_crystal_F_000       600.00
_reflns_d_resolution_high  0.7100
 
loop_
 _symmetry_equiv_pos_as_xyz
 'x, y, z'
 '-x, y+1/2, -z+1/2'
 '-x, -y, -z'
 'x, -y-1/2, z-1/2'
 
_cell_length_a     7.1504
_cell_length_b    10.9059
_cell_length_c    15.8015
_cell_angle_alpha  90.000
_cell_angle_beta   98.396
_cell_angle_gamma  90.000
 
_shelx_F_squared_multiplier     1.000
 
loop_
 _refln_index_h
 _refln_index_k
 _refln_index_l
 _refln_F_squared_calc
 _refln_F_squared_meas
 _refln_F_squared_sigma
 _refln_observed_status
   1   0   0     1083.83      895.63     61.24 o
   2   0   0    34136.04    34394.68    563.61 o
   3   0   0      593.56      462.75     12.33 o
   4   0   0     1259.75     1133.18     20.82 o
   5   0   0       76.31       85.90      3.77 o
   6   0   0       21.70       22.83      2.44 o
   7   0   0       26.15       26.78      3.34 o
   8   0   0      186.81      186.81      8.53 o
   9   0   0       55.00       54.03      5.21 o
   1   1   0      144.71      163.83      3.89 o
   2   1   0     1005.63      951.92     11.75 o
   3   1   0       20.23       17.03      1.05 o
   4   1   0       71.43       67.55      2.39 o
   5   1   0      216.36      208.66      4.10 o
   6   1   0       11.53        8.02      1.38 o
   7   1   0       84.49       81.21      4.11 o
   8   1   0       72.13       67.72      4.05 o
   9   1   0        1.52        3.88      2.40 o
   0   2   0     6040.98     6230.21    196.90 o
   1   2   0     1929.63     1964.87     39.28 o
   2   2   0      639.20      487.39      8.51 o
   3   2   0       15.46       24.59      1.37 o
   4   2   0     1105.25     1119.64     14.60 o
   5   2   0        6.62       14.83      1.42 o
   6   2   0      363.77      368.54      6.93 o
   7   2   0       13.55        9.30      1.82 o
   8   2   0      113.20      100.08      6.43 o
   9   2   0        0.80        4.99      2.57 o
   1   3   0      226.48      192.46      4.64 o
   2   3   0     1737.29     1682.88     35.69 o
   3   3   0      266.61      225.81      4.11 o
   4   3   0       26.58       30.14      2.44 o
   5   3   0       10.98        7.65      1.61 o
   6   3   0     1570.36     1565.85     21.46 o
   7   3   0       11.78        9.24      1.89 o
   8   3   0       54.86       49.09      3.76 o
   9   3   0       32.83       34.18      3.57 o
   0   4   0      671.61      762.14     16.55 o
   1   4   0     1254.78     1187.55     26.10 o
   2   4   0        0.06        1.89      1.15 o
   3   4   0       64.57       59.58      2.42 o
   4   4   0      965.47      859.99     12.79 o
   5   4   0      300.22      281.51      5.81 o
   6   4   0       37.06       37.04      2.78 o
   7   4   0       15.99       20.81      2.59 o
   8   4   0      550.95      558.98     13.37 o
   9   4   0      133.91      130.12      7.91 o
   1   5   0       55.16       51.06      2.27 o
   2   5   0      382.21      409.01      9.51 o
   3   5   0      317.93      334.46      7.43 o
   4   5   0       87.61       73.43      3.41 o
   5   5   0       36.86       37.87      2.78 o
   6   5   0       60.50       53.46      3.45 o
   7   5   0       26.60       26.16      4.20 o
   8   5   0       18.74       13.04      3.11 o
   9   5   0        7.34        6.09      3.67 o
   0   6   0      554.65      641.99     13.52 o
   1   6   0      263.60      290.61      5.74 o
   2   6   0     1056.16     1173.75     20.46 o
   3   6   0      557.40      645.19     14.52 o
   4   6   0      599.78      617.01     12.48 o
   5   6   0      261.39      268.46      7.11 o
   6   6   0       46.93       47.40      3.34 o
   7   6   0       71.27       81.14      4.98 o
   8   6   0        1.41        3.60      3.03 o
   9   6   0        8.74        5.07      3.98 o
   1   7   0      100.25      113.71      4.60 o
   2   7   0      280.12      266.86      6.73 o
   3   7   0      506.64      455.67     10.10 o
   4   7   0      258.23      268.36      6.91 o
   5   7   0      619.60      629.50     14.35 o
   6   7   0      862.52      883.45     17.04 o
   7   7   0       17.81       14.99      3.03 o
   8   7   0       21.58       27.44      3.83 o
   0   8   0     1079.42     1138.80     21.39 o
   1   8   0      417.40      404.71      8.05 o
   2   8   0      635.25      625.41     12.65 o
   3   8   0        7.54        9.50      2.29 o
   4   8   0        2.32        1.20      1.79 o
   5   8   0      552.86      556.81     12.81 o
   6   8   0        6.32        5.69      2.76 o
   7   8   0       43.18       45.26      4.24 o
   8   8   0       43.03       36.57      5.24 o
   1   9   0       76.61       69.82      3.46 o
   2   9   0      178.46      176.65      6.06 o
   3   9   0      773.55      772.09     14.63 o
   4   9   0       53.59       47.14      3.77 o
   5   9   0      155.74      163.46      7.01 o
   6   9   0        4.64        8.50      3.03 o
   7   9   0       13.30       12.88      3.83 o
   8   9   0       49.06       49.77      6.90 o
   0  10   0      487.08      577.37     22.17 o
   1  10   0       71.53       72.40      4.21 o
   2  10   0       65.98       58.40      3.65 o
   3  10   0       22.45       19.58      2.66 o
   4  10   0      163.69      162.23      8.68 o
   5  10   0       52.38       52.89      4.46 o
   6  10   0       38.21       44.44      7.10 o
   7  10   0       36.79       35.19      5.43 o
   1  11   0        0.03        2.81      2.35 o
   2  11   0      215.01      200.93      7.42 o
   3  11   0      237.72      246.87      8.28 o
   4  11   0       17.45       21.72      3.47 o
   5  11   0      362.61      408.76     11.39 o
   6  11   0       70.87       82.98      8.32 o
   0  12   0      148.91      165.71     13.08 o
   1  12   0        6.65        0.96      2.48 o
   2  12   0       54.17       52.62      6.52 o
   3  12   0      185.22      179.73      8.04 o
   4  12   0      118.60      124.13      7.13 o
   5  12   0       51.62       52.68      4.99 o
   6  12   0        0.43       -1.05      4.01 o
   1  13   0       10.95       13.84      2.99 o
   2  13   0        0.27       -2.59      2.59 o
   3  13   0      120.89      120.10      6.99 o
   4  13   0        1.46       -0.76      3.37 o
   5  13   0      177.04      164.73      9.95 o
   0  14   0       37.55       43.16      6.63 o
   1  14   0       45.97       47.64      4.18 o
   2  14   0        2.61        1.02      3.19 o
   3  14   0        4.89        3.70      3.75 o
   4  14   0        9.68       11.54     11.21 o
   1  15   0      244.87      273.26     10.04 o
   2  15   0       20.07       37.57     14.03 o
  -9   1   1        9.95       10.33      2.47 o
  -8   1   1      235.63      244.14      7.96 o
  -7   1   1        0.05        1.34      1.47 o
  -6   1   1     2495.15     2444.94     28.68 o
  -5   1   1      140.03      130.47      3.90 o
  -4   1   1      999.20     1002.22     13.18 o
  -3   1   1      787.56      649.18     51.30 o
  -2   1   1        8.28        6.41      0.81 o
  -1   1   1       18.80       29.48      1.16 o
   0   1   1      857.40      774.09     20.11 o
   1   1   1       25.72       45.29      1.81 o
   2   1   1     2152.38     2074.35     31.44 o
   3   1   1      122.94      119.86      4.34 o
   4   1   1       64.46       47.42      2.08 o
   5   1   1        5.10        4.46      1.24 o
   6   1   1      381.83      359.02      6.84 o
   7   1   1       56.80       52.43      3.61 o
   8   1   1       49.11       47.50      3.46 o
   9   1   1       25.31       35.85      3.55 o
  -9   2   1        0.07        0.78      2.43 o
  -8   2   1      352.06      343.32      7.70 o
  -7   2   1      124.37      123.03      4.38 o
  -6   2   1        2.30        2.93      1.38 o
  -5   2   1        7.34        8.76      1.22 o
  -4   2   1      471.57      412.89      6.33 o
  -3   2   1      675.65      617.06     28.49 o
  -2   2   1     3991.68     4051.38     54.88 o
  -1   2   1      401.28      415.98      9.22 o
   0   2   1    10416.14    10288.94    268.46 o
   1   2   1     1038.88     1060.81     15.33 o
   2   2   1      643.94      620.28     12.32 o
   3   2   1        0.54        1.81      0.79 o
   4   2   1     5512.54     5370.42     63.74 o
   5   2   1        2.62        5.12      1.17 o
   6   2   1       12.26       14.72      1.81 o
   7   2   1       10.42       12.81      2.15 o
   8   2   1      318.76      341.48      8.69 o
   9   2   1       22.82       26.05      3.98 o
  -9   3   1       11.62        6.76      2.86 o
  -8   3   1       17.26       17.13      2.65 o
  -7   3   1        2.63        3.26      1.71 o
  -6   3   1      219.05      215.81      7.49 o
  -5   3   1       15.96       13.50      1.71 o
  -4   3   1      492.77      470.74      8.27 o
  -3   3   1      173.92      189.38      3.63 o
  -2   3   1      631.38      618.08     12.49 o
  -1   3   1     1109.59     1180.92     24.42 o
   0   3   1       47.67       86.27      3.67 o
   1   3   1     1391.72     1397.83     22.71 o
   2   3   1      481.17      455.05     13.42 o
   3   3   1      150.34      160.62      3.84 o
   4   3   1        9.33       14.07      1.45 o
   5   3   1       97.25       93.18      3.21 o
   6   3   1      124.63      116.96      4.22 o
   7   3   1        4.50        2.76      1.87 o
   8   3   1       66.03       63.12      4.58 o
   9   3   1        4.50        4.75      2.75 o
  -9   4   1       22.71       28.22      4.94 o
  -8   4   1       34.06       36.46      3.55 o
  -7   4   1        1.60        2.45      1.94 o
  -6   4   1       17.41       17.56      2.19 o
  -5   4   1       28.61       31.21      2.06 o
  -4   4   1        8.05       13.07      1.67 o
  -3   4   1        0.38        1.49      0.87 o
  -2   4   1      573.92      580.10     18.15 o
  -1   4   1      125.35      143.31      3.92 o
   0   4   1     1112.05     1049.15     17.42 o
   1   4   1      687.08      795.29     16.15 o
   2   4   1      792.41      794.50     13.24 o
   3   4   1      480.57      437.96      8.81 o
   4   4   1        0.31        3.36      1.48 o
   5   4   1       92.71       97.11      5.17 o
   6   4   1       33.00       32.16      2.69 o
   7   4   1      253.03      253.12      7.07 o
   8   4   1      122.05      112.10      7.65 o
   9   4   1        6.42        4.15      3.23 o
  -9   5   1       94.73       99.46      6.80 o
  -8   5   1       20.54       16.71      3.10 o
  -7   5   1       33.81       33.37      3.55 o
  -6   5   1      198.38      202.74      6.23 o
  -5   5   1      399.38      388.40      8.03 o
  -4   5   1       51.56       50.09      3.11 o
  -3   5   1      704.52      723.37     12.54 o
  -2   5   1     5131.11     5065.11    101.04 o
  -1   5   1     2405.17     2375.33     38.11 o
   0   5   1     1268.13     1340.39     18.85 o
   1   5   1      729.42      770.89     15.91 o
   2   5   1      913.85      866.89     13.71 o
   3   5   1       37.30       28.65      2.11 o
   4   5   1       59.15       61.52      3.33 o
   5   5   1      218.60      216.55      6.98 o
   6   5   1      232.73      231.13      8.74 o
   7   5   1       42.84       39.05      3.45 o
   8   5   1       27.62       26.28      4.06 o
   9   5   1        9.66       11.64      3.45 o
  -9   6   1       75.76       76.32      7.69 o
  -8   6   1        2.08        2.95      3.01 o
  -7   6   1       83.52       88.22      4.96 o
  -6   6   1      100.51      100.50      4.96 o
  -5   6   1       17.64       16.39      2.21 o
  -4   6   1       96.95       99.04      4.12 o
  -3   6   1     1666.25     1740.75     31.72 o
  -2   6   1      689.45      700.42     14.21 o
  -1   6   1     2135.43     2232.21     33.81 o
   0   6   1      991.83      990.18     13.98 o
   1   6   1      129.69      194.81      5.10 o
   2   6   1     2273.44     2293.08     35.54 o
   3   6   1      826.66      744.53     14.40 o
   4   6   1      312.38      296.35      8.59 o
   5   6   1      157.93      156.10      5.47 o
   6   6   1      108.19      100.29      4.72 o
   7   6   1       58.18       53.39      3.87 o
   8   6   1      138.36      153.05      7.62 o
   9   6   1      134.43      160.59      8.24 o
  -8   7   1       54.28       57.79      5.55 o
  -7   7   1      115.48      118.10      5.87 o
  -6   7   1      416.92      421.74     15.56 o
  -5   7   1     1891.90     1918.32     33.70 o
  -4   7   1     1653.76     1640.68     27.01 o
  -3   7   1      416.91      413.54     13.34 o
  -2   7   1       11.90       11.14      1.86 o
  -1   7   1       81.12      103.37      3.86 o
   0   7   1       94.78       89.75      2.84 o
   1   7   1      361.76      384.46      7.85 o
   2   7   1       49.18       48.25      2.79 o
   3   7   1       55.37       64.03      4.08 o
   4   7   1      143.41      129.88      5.10 o
   5   7   1        4.95        4.72      2.00 o
   6   7   1      211.75      222.13      7.76 o
   7   7   1      166.32      158.30      6.81 o
   8   7   1        3.26        2.84      3.24 o
  -8   8   1      173.68      192.70     11.63 o
  -7   8   1        2.39        4.09      3.07 o
  -6   8   1        0.63        2.18      2.53 o
  -5   8   1      125.15      133.00      6.09 o
  -4   8   1      711.42      734.44     14.12 o
  -3   8   1      170.22      176.39      5.81 o
  -2   8   1      227.43      228.51      7.10 o
  -1   8   1       33.11       32.24      2.21 o
   0   8   1      295.94      281.18      6.80 o
   1   8   1      279.57      306.79      8.03 o
   2   8   1     1084.69     1086.93     19.78 o
   3   8   1     1330.68     1384.71     23.33 o
   4   8   1        1.52        3.57      2.20 o
   5   8   1      294.71      299.48      8.74 o
   6   8   1       23.83       25.73      4.91 o
   7   8   1      104.62      108.80      5.99 o
   8   8   1       63.20       82.31      7.41 o
  -8   9   1       52.06       46.97      6.84 o
  -7   9   1       31.40       37.48      5.80 o
  -6   9   1      158.94      162.44      7.69 o
  -5   9   1        6.24        5.28      2.46 o
  -4   9   1      196.84      188.98      6.65 o
  -3   9   1       26.13       29.04      2.82 o
  -2   9   1      194.13      173.90      5.40 o
  -1   9   1      115.28      112.90      4.25 o
   0   9   1      104.71      109.45      4.27 o
   1   9   1       50.25       42.91      3.14 o
   2   9   1      201.96      210.21      6.16 o
   3   9   1      843.23      827.15     15.49 o
   4   9   1      136.45      149.17      7.13 o
   5   9   1       10.17        6.30      3.00 o
   6   9   1      389.88      406.27     11.59 o
   7   9   1      366.60      401.51     12.14 o
  -7  10   1        6.13       13.90      4.81 o
  -6  10   1        2.96        3.74      4.59 o
  -5  10   1      184.06      193.15      8.26 o
  -4  10   1       42.49       44.47      3.84 o
  -3  10   1       26.52       20.89      2.74 o
  -2  10   1       25.46       27.32      2.94 o
  -1  10   1      113.00       93.74      4.13 o
   0  10   1      163.23      158.92      5.35 o
   1  10   1      310.95      329.36      8.54 o
   2  10   1       44.81       49.65      4.14 o
   3  10   1       41.52       41.95      4.06 o
   4  10   1      166.31      166.62      7.03 o
   5  10   1       96.66       96.56      5.78 o
   6  10   1       63.64       73.89      5.53 o
   7  10   1       74.49       98.61      6.67 o
  -6  11   1        9.42       14.93      4.22 o
  -5  11   1       25.08       14.23      3.37 o
  -4  11   1        0.59        1.59      2.72 o
  -3  11   1       31.63       27.31      2.98 o
  -2  11   1       82.75       71.12      5.34 o
  -1  11   1       39.70       51.99      3.75 o
   0  11   1       26.98       24.43      2.81 o
   1  11   1       64.58       47.20      3.79 o
   2  11   1        0.06       -2.26      2.26 o
   3  11   1      556.85      544.65     12.67 o
   4  11   1        1.58        0.77      2.67 o
   5  11   1       72.15       70.26      6.40 o
   6  11   1        0.11       -1.04      3.61 o
  -6  12   1       15.18       22.03      6.71 o
  -5  12   1       39.05       20.60      5.59 o
  -4  12   1        7.43        3.38      3.26 o
  -3  12   1       35.75       27.34      3.63 o
  -2  12   1       33.68       20.98      3.21 o
  -1  12   1        0.38       -1.82      2.48 o
   0  12   1      220.37      210.58      7.85 o
   1  12   1        3.37        2.52      2.41 o
   2  12   1        3.23        5.78      2.79 o
   3  12   1        2.01        0.55      3.01 o
   4  12   1      191.94      221.65     11.04 o
   5  12   1        4.06        3.09      4.18 o
   6  12   1       15.20       14.16      4.65 o
  -5  13   1        1.33        0.34      4.70 o
  -4  13   1        4.83        4.08      3.70 o
  -3  13   1        0.01       -2.79      2.79 o
  -2  13   1       96.48       82.45      5.08 o
  -1  13   1       67.34       70.74      4.75 o
   0  13   1        4.71        2.26      2.69 o
   1  13   1        5.48        2.88      2.65 o
   2  13   1       61.41       58.82      4.84 o
   3  13   1      141.77      158.41      8.04 o
   4  13   1        3.14       -1.94      3.48 o
   5  13   1       42.53       41.33      5.57 o
  -4  14   1       37.78       32.29      6.04 o
  -3  14   1        7.32        6.79      4.16 o
  -2  14   1       22.56       20.42      5.09 o
  -1  14   1       23.73       25.38      3.80 o
   0  14   1        0.09       -3.17      3.17 o
   1  14   1        2.84       -0.07      2.81 o
   2  14   1        3.89        1.17      3.42 o
   3  14   1       13.71       14.95      4.16 o
   4  14   1       68.97       84.74     18.80 o
  -2  15   1        8.96        6.44      8.17 o
  -1  15   1        4.96        1.76      3.61 o
   0  15   1        1.06       -3.31      3.31 o
   1  15   1        1.59       -3.01      3.01 o
   2  15   1       10.67       13.57     12.33 o
 -10   0   2       23.75       20.46      6.02 o
  -9   0   2       26.34       32.25      5.66 o
  -8   0   2        3.34       -0.79      2.65 o
  -7   0   2       89.97       93.71      4.93 o
  -6   0   2       71.18       74.39      3.83 o
  -5   0   2      258.85      289.85      7.24 o
  -4   0   2     3260.61     3261.75     54.92 o
  -3   0   2     1413.90     1345.80     48.23 o
  -2   0   2     4752.67     4795.48     78.84 o
  -1   0   2      637.60      671.52     17.17 o
   0   0   2      313.83      326.06      7.51 o
   1   0   2      452.21      501.65      9.82 o
   2   0   2     6216.55     6213.09    198.18 o
   3   0   2      602.17      527.74     12.39 o
   4   0   2      903.03      854.38     16.38 o
   5   0   2      309.42      300.62      8.72 o
   6   0   2       61.20       60.83      4.38 o
   7   0   2        2.54        2.95      2.81 o
   8   0   2       27.14       28.60      4.56 o
   9   0   2       14.53       16.69      6.24 o
 -10   1   2        1.37        8.81      6.62 o
  -9   1   2        1.81        7.89      2.44 o
  -8   1   2      444.63      436.50      8.79 o
  -7   1   2       13.28       16.82      2.02 o
  -6   1   2      700.53      653.44      9.22 o
  -5   1   2       96.48       76.13      2.54 o
  -4   1   2     3794.54     4069.80     49.87 o
  -3   1   2      739.66      707.99     12.27 o
  -2   1   2    68502.99    68473.37    842.63 o
  -1   1   2      499.39      494.42      9.42 o
   0   1   2     5789.88     5756.23     89.51 o
   1   1   2      349.30      305.05      5.86 o
   2   1   2     3360.24     3275.89     67.05 o
   3   1   2       87.11      108.49      2.88 o
   4   1   2      207.44      184.34      3.67 o
   5   1   2      144.09      133.77      3.37 o
   6   1   2      138.54      120.75      4.51 o
   7   1   2       96.31       96.12      4.37 o
   8   1   2       18.88       18.68      2.79 o
   9   1   2       39.23       45.77      3.90 o
  -9   2   2        0.51        2.46      2.62 o
  -8   2   2       63.89       68.33      4.11 o
  -7   2   2       35.39       34.18      2.36 o
  -6   2   2       60.34       70.27      2.85 o
  -5   2   2       31.29       28.67      1.71 o
  -4   2   2        5.87        3.66      0.98 o
  -3   2   2      125.50      103.19      5.51 o
  -2   2   2     1210.93     1285.90     18.30 o
  -1   2   2       81.92       68.68      2.98 o
   0   2   2      104.47       95.73      3.91 o
   1   2   2      787.76      637.76     10.70 o
   2   2   2     2035.72     2107.85     42.32 o
   3   2   2        2.43        2.16      0.96 o
   4   2   2     4031.12     3969.48     53.55 o
   5   2   2       20.74       22.24      1.99 o
   6   2   2      452.52      474.50      8.71 o
   7   2   2       48.24       39.06      2.98 o
   8   2   2        3.02        5.84      2.85 o
   9   2   2        0.07        4.74      2.79 o
  -9   3   2       17.76       24.40      3.62 o
  -8   3   2        3.39        2.47      2.16 o
  -7   3   2       14.32       10.13      1.90 o
  -6   3   2      226.23      224.45      4.92 o
  -5   3   2       89.23       92.11      2.98 o
  -4   3   2      161.39      144.22      5.93 o
  -3   3   2      318.62      310.17      6.73 o
  -2   3   2      635.73      610.12     12.37 o
  -1   3   2     2333.40     2276.10     38.86 o
   0   3   2     1094.87     1016.52     21.42 o
   1   3   2        0.15        4.12      1.16 o
   2   3   2        6.41       20.65      2.51 o
   3   3   2      458.47      476.50     10.16 o
   4   3   2      860.22      888.53     14.71 o
   5   3   2       84.96       84.12      3.64 o
   6   3   2     1174.36     1192.52     17.89 o
   7   3   2      203.94      189.91      6.51 o
   8   3   2        0.03       -2.10      2.10 o
   9   3   2       26.93       29.64      3.81 o
  -9   4   2        1.75        0.95      3.13 o
  -8   4   2      248.00      261.48      8.78 o
  -7   4   2      125.78      132.95      5.19 o
  -6   4   2      122.70      124.61      4.41 o
  -5   4   2       64.95       64.88      2.78 o
  -4   4   2      581.94      558.51      9.14 o
  -3   4   2      548.45      511.74      8.66 o
  -2   4   2     1341.89     1264.87     24.71 o
  -1   4   2      681.32      728.54     12.49 o
   0   4   2     2203.53     2179.03     37.07 o
   1   4   2      527.49      459.42      8.54 o
   2   4   2      296.33      329.08      5.54 o
   3   4   2        5.81        5.67      1.26 o
   4   4   2     1590.95     1646.24     34.42 o
   5   4   2      272.41      288.72      6.57 o
   6   4   2       12.28       12.78      2.13 o
   7   4   2       68.81       77.11      4.56 o
   8   4   2       26.08       23.30      3.37 o
   9   4   2       25.91       22.54      5.14 o
  -9   5   2        5.19        2.79      3.70 o
  -8   5   2       18.42       13.46      3.37 o
  -7   5   2        8.22        6.27      2.33 o
  -6   5   2       33.22       27.93      2.56 o
  -5   5   2      143.73      139.45      4.84 o
  -4   5   2      133.40      147.99      4.61 o
  -3   5   2        1.36        2.52      1.09 o
  -2   5   2      474.53      587.02     12.44 o
  -1   5   2     2961.74     3024.28     45.13 o
   0   5   2      286.83      344.32      6.91 o
   1   5   2      829.81      904.59     15.62 o
   2   5   2       53.34       36.88      2.06 o
   3   5   2      140.41      120.88      3.88 o
   4   5   2        1.38        1.42      1.59 o
   5   5   2        0.01        0.56      1.55 o
   6   5   2       74.56       71.09      4.28 o
   7   5   2      126.72      108.77      7.56 o
   8   5   2        8.51        4.54      2.88 o
   9   5   2       23.97       34.47      4.41 o
  -9   6   2       45.28       47.04      6.34 o
  -8   6   2      295.98      339.57     21.18 o
  -7   6   2      162.32      173.25      6.95 o
  -6   6   2      164.64      164.86      6.23 o
  -5   6   2       56.12       51.19      3.20 o
  -4   6   2        0.20        2.25      1.57 o
  -3   6   2       10.86       13.12      2.14 o
  -2   6   2      299.82      296.45      7.85 o
  -1   6   2      208.97      204.04      4.52 o
   0   6   2      782.97      815.41     14.65 o
   1   6   2      234.76      275.71      6.15 o
   2   6   2        2.19        0.82      1.23 o
   3   6   2        0.00        0.91      1.32 o
   4   6   2       46.73       43.18      3.28 o
   5   6   2        0.32        1.04      1.64 o
   6   6   2       69.63       67.40      3.96 o
   7   6   2       24.53       22.95      3.05 o
   8   6   2       97.11       99.39      6.17 o
  -8   7   2        4.58        6.27      3.79 o
  -7   7   2      495.91      484.06     12.34 o
  -6   7   2       31.53       34.34      3.61 o
  -5   7   2      198.67      227.69      8.88 o
  -4   7   2      162.19      156.95      6.16 o
  -3   7   2      180.93      187.56      6.72 o
  -2   7   2      173.64      173.76      6.69 o
  -1   7   2      601.92      588.31     10.04 o
   0   7   2      541.39      521.80      8.78 o
   1   7   2       70.80       87.59      4.17 o
   2   7   2     1424.04     1472.27     24.02 o
   3   7   2      910.30      923.41     16.32 o
   4   7   2       42.42       34.09      2.89 o
   5   7   2       17.22       17.53      2.84 o
   6   7   2       81.58       86.01      4.89 o
   7   7   2      123.46      132.14      6.38 o
   8   7   2        5.17        5.92      3.73 o
  -8   8   2      101.91      105.65      9.55 o
  -7   8   2      167.84      171.67     10.24 o
  -6   8   2        2.26        4.79      2.59 o
  -5   8   2      233.81      231.43      7.55 o
  -4   8   2       33.80       32.91      2.99 o
  -3   8   2       38.92       51.20      4.11 o
  -2   8   2       30.19       34.49      3.06 o
  -1   8   2       37.22       32.33      2.30 o
   0   8   2      115.44      101.01      3.46 o
   1   8   2     2776.40     2719.04     43.90 o
   2   8   2     1326.16     1330.36     22.27 o
   3   8   2     1202.47     1179.27     20.37 o
   4   8   2      954.26      948.74     18.69 o
   5   8   2        2.04        2.90      2.29 o
   6   8   2        2.07        4.32      2.53 o
   7   8   2       83.90       84.57      5.41 o
   8   8   2        9.36        2.69      3.67 o
  -8   9   2       49.63       51.01      7.02 o
  -7   9   2       27.81       32.69      5.51 o
  -6   9   2        0.10        1.86      2.71 o
  -5   9   2       62.25       72.93      4.71 o
  -4   9   2      103.76      103.49      4.86 o
  -3   9   2      172.30      177.23      6.00 o
  -2   9   2       15.57       16.86      2.39 o
  -1   9   2      383.10      387.33      7.32 o
   0   9   2      617.22      578.39     10.63 o
   1   9   2        1.21        4.67      1.91 o
   2   9   2      275.19      294.40      7.85 o
   3   9   2      374.64      381.07      9.08 o
   4   9   2       12.39       10.80      2.57 o
   5   9   2      120.31      115.91      6.11 o
   6   9   2       19.54       22.14      3.66 o
   7   9   2      519.79      549.03     15.29 o
  -7  10   2       29.04       39.35      6.34 o
  -6  10   2        0.82        0.57      3.78 o
  -5  10   2        1.43        1.63      2.63 o
  -4  10   2      104.55      108.97      6.86 o
  -3  10   2       24.11       25.08      2.75 o
  -2  10   2       23.15       15.24      2.35 o
  -1  10   2        0.02       -1.83      1.83 o
   0  10   2      688.61      619.49     12.31 o
   1  10   2       48.30       54.75      3.83 o
   2  10   2        1.98        0.83      2.52 o
   3  10   2        7.07        8.20      4.65 o
   4  10   2      216.75      240.38      9.10 o
   5  10   2       20.06       15.33      4.02 o
   6  10   2       97.31      109.31      6.98 o
   7  10   2      148.85      151.80     10.59 o
  -7  11   2       10.01        3.48     11.34 o
  -6  11   2      150.34      175.95     10.59 o
  -5  11   2      118.21      138.71      7.20 o
  -4  11   2        0.03       -1.45      2.64 o
  -3  11   2        0.01       -0.50      2.17 o
  -2  11   2      406.77      427.02     10.57 o
  -1  11   2        4.31        0.92      2.25 o
   0  11   2      109.31      101.80      5.29 o
   1  11   2      163.78      144.50      5.93 o
   2  11   2      127.89      127.07      7.78 o
   3  11   2      121.60      123.48      6.72 o
   4  11   2      242.86      222.09     12.27 o
   5  11   2       28.09       35.32      5.25 o
   6  11   2       78.30      101.23      7.05 o
  -6  12   2        0.25        5.09      4.61 o
  -5  12   2      235.75      243.24     13.48 o
  -4  12   2       55.72       49.52      4.92 o
  -3  12   2       14.67        6.05      2.83 o
  -2  12   2        3.24        4.72      2.62 o
  -1  12   2        5.51        4.10      2.63 o
   0  12   2       91.39       74.88      4.55 o
   1  12   2      184.94      184.53      6.49 o
   2  12   2       12.71       12.99      3.21 o
   3  12   2      110.62      108.69      6.49 o
   4  12   2        8.82        6.35      3.57 o
   5  12   2       73.16       82.59      6.26 o
   6  12   2        0.19       15.34     12.33 o
  -5  13   2        2.63        4.65      5.60 o
  -4  13   2        2.26        3.43      3.68 o
  -3  13   2       53.91       58.10      4.86 o
  -2  13   2        8.61        0.84      2.84 o
  -1  13   2        5.09        3.03      2.87 o
   0  13   2       76.42       70.32      4.69 o
   1  13   2       17.68       20.04      4.05 o
   2  13   2       48.28       45.35      4.81 o
   3  13   2        8.27        3.37      3.47 o
   4  13   2        0.05       -3.49      3.49 o
   5  13   2        0.15      -14.16     14.16 o
  -4  14   2        6.60        4.40     10.71 o
  -3  14   2      113.09      135.90      7.79 o
  -2  14   2       39.61       35.57      4.32 o
  -1  14   2      155.98      179.64      8.01 o
   0  14   2       33.94       26.26      5.08 o
   1  14   2        5.01        4.12      2.99 o
   2  14   2        0.79       -2.70      3.30 o
   3  14   2       20.75       11.66      4.10 o
  -2  15   2       38.30       25.05      9.37 o
  -1  15   2       21.95       19.29      4.21 o
   0  15   2       75.98       83.94      6.04 o
   1  15   2        3.80       -2.56      3.26 o
 -10   1   3      108.64      108.38      9.72 o
  -9   1   3       36.55       43.00      3.95 o
  -8   1   3       16.52       13.64      3.48 o
  -7   1   3        4.28        2.08      1.36 o
  -6   1   3      119.02      130.27      5.35 o
  -5   1   3      132.81      131.28      3.38 o
  -4   1   3     8569.57     8636.64    103.93 o
  -3   1   3        1.95       -0.37      0.79 o
  -2   1   3    23087.53    22963.38    310.43 o
  -1   1   3      605.53      623.93     17.71 o
   0   1   3      810.25      750.09     10.94 o
   1   1   3       67.21       59.63      1.95 o
   2   1   3     1418.24     1310.73     23.01 o
   3   1   3      113.33      113.73      3.90 o
   4   1   3      458.59      440.24      8.56 o
   5   1   3      150.89      158.42      4.90 o
   6   1   3      396.12      400.35      8.64 o
   7   1   3       55.64       60.00      4.04 o
   8   1   3      192.57      198.37      7.12 o
   9   1   3        3.91        7.43      2.99 o
  -9   2   3        1.74        6.66      2.83 o
  -8   2   3      563.33      561.50      9.62 o
  -7   2   3       61.76       68.75      2.96 o
  -6   2   3       11.77       11.62      1.58 o
  -5   2   3       63.25       58.73      2.58 o
  -4   2   3      109.37       93.32      2.78 o
  -3   2   3      219.43      179.37      3.89 o
  -2   2   3     2267.15     2265.55     35.42 o
  -1   2   3       26.47       48.29      3.46 o
   0   2   3     2687.11     2679.33     35.58 o
   1   2   3     1453.30     1546.67     21.95 o
   2   2   3      302.90      246.17      6.11 o
   3   2   3        0.01        2.37      1.34 o
   4   2   3      779.88      695.97     12.20 o
   5   2   3      146.84      143.61      5.27 o
   6   2   3      367.18      346.11      7.52 o
   7   2   3        0.04        3.91      2.01 o
   8   2   3      246.14      240.28      7.90 o
   9   2   3      127.08      127.59      6.37 o
  -9   3   3       28.01       29.45      6.38 o
  -8   3   3       52.84       54.11      3.71 o
  -7   3   3        6.24        4.80      1.72 o
  -6   3   3      204.71      193.10      4.52 o
  -5   3   3       25.47       21.68      1.68 o
  -4   3   3      472.18      540.74      9.00 o
  -3   3   3       21.62       27.05      1.64 o
  -2   3   3      413.17      469.12      9.15 o
  -1   3   3      573.40      598.06      9.91 o
   0   3   3     2303.21     2279.25     38.40 o
   1   3   3      967.44      982.36     18.84 o
   2   3   3     6341.15     6351.46     99.51 o
   3   3   3        6.41        4.75      0.98 o
   4   3   3       76.23       58.32      5.62 o
   5   3   3      376.90      387.96      8.04 o
   6   3   3     1014.35      993.86     15.47 o
   7   3   3      100.71       99.19      4.91 o
   8   3   3        7.54        7.24      2.70 o
   9   3   3       22.80       23.12      3.78 o
  -9   4   3        5.16        2.91      4.25 o
  -8   4   3       29.76       33.68      3.71 o
  -7   4   3       19.87       16.61      2.61 o
  -6   4   3       20.12       19.16      2.16 o
  -5   4   3      217.09      215.96      5.17 o
  -4   4   3      616.47      578.04      9.92 o
  -3   4   3       43.99       46.25      4.10 o
  -2   4   3      147.45      169.94      4.28 o
  -1   4   3       19.02       17.74      1.42 o
   0   4   3      478.27      519.37     10.01 o
   1   4   3      256.65      296.69      8.12 o
   2   4   3     1040.61     1057.72     15.30 o
   3   4   3      180.74      179.61      3.96 o
   4   4   3      226.46      230.77      7.85 o
   5   4   3        1.91        2.34      1.41 o
   6   4   3        3.44        1.47      1.79 o
   7   4   3       12.49       10.79      2.80 o
   8   4   3        0.02        0.72      2.89 o
   9   4   3       18.24       16.61      3.95 o
  -9   5   3       54.35       67.68      6.98 o
  -8   5   3       47.13       57.88      5.49 o
  -7   5   3       55.79       54.94      4.21 o
  -6   5   3       41.11       37.85      2.88 o
  -5   5   3      445.05      458.26      9.43 o
  -4   5   3       82.17       90.10      3.91 o
  -3   5   3      533.78      585.46     11.05 o
  -2   5   3        6.55        1.83      1.11 o
  -1   5   3      432.52      608.71     10.63 o
   0   5   3     6331.20     6460.82    107.70 o
   1   5   3       48.40       31.33      3.24 o
   2   5   3      433.45      408.29      7.35 o
   3   5   3      923.42      900.24     13.29 o
   4   5   3      414.26      374.12      8.91 o
   5   5   3      263.01      290.28      7.02 o
   6   5   3       33.08       34.70      3.80 o
   7   5   3      250.17      257.81     12.52 o
   8   5   3        1.13        5.97      3.17 o
   9   5   3        0.16        3.07      3.69 o
  -9   6   3      104.70      110.32     10.32 o
  -8   6   3      309.81      299.67     13.85 o
  -7   6   3     1172.71     1198.82     25.23 o
  -6   6   3       27.52       26.74      3.23 o
  -5   6   3       50.13       62.23      4.27 o
  -4   6   3     1039.44     1030.62     18.73 o
  -3   6   3      409.20      416.99      9.45 o
  -2   6   3       21.09       29.35      2.05 o
  -1   6   3       60.61       77.63      2.83 o
   0   6   3     1270.98     1250.17     23.02 o
   1   6   3        0.97        2.90      1.21 o
   2   6   3      302.70      336.26      6.55 o
   3   6   3       63.24       62.45      3.53 o
   4   6   3       95.29       83.06      3.97 o
   5   6   3      290.00      299.78      7.37 o
   6   6   3        1.82        1.66      1.99 o
   7   6   3        3.56        2.15      4.61 o
   8   6   3        1.52        4.29      3.10 o
  -8   7   3        1.25        1.78      4.42 o
  -7   7   3        0.39        8.60      3.88 o
  -6   7   3      572.38      596.49     13.53 o
  -5   7   3      737.87      789.98     15.01 o
  -4   7   3     1030.87     1029.47     19.04 o
  -3   7   3      157.58      179.84      6.30 o
  -2   7   3      384.72      412.14      9.63 o
  -1   7   3      216.61      206.86      5.58 o
   0   7   3      285.59      267.37     10.04 o
   1   7   3      919.30      915.18     17.76 o
   2   7   3      109.34      108.55      4.94 o
   3   7   3        4.89        6.10      1.81 o
   4   7   3      191.64      187.51      8.96 o
   5   7   3      104.57       98.92      5.28 o
   6   7   3        6.09        4.46      2.47 o
   7   7   3      666.06      688.41     14.81 o
   8   7   3       17.80       22.02      5.15 o
  -8   8   3        0.56        9.03      4.73 o
  -7   8   3      198.02      169.86     10.18 o
  -6   8   3      359.08      365.54     13.44 o
  -5   8   3      110.79      117.72      5.66 o
  -4   8   3      149.31      143.50      5.52 o
  -3   8   3       87.42       78.17      4.09 o
  -2   8   3       37.26       37.27      3.26 o
  -1   8   3        7.11        5.57      1.82 o
   0   8   3       44.47       42.03      4.61 o
   1   8   3      559.29      507.34     10.56 o
   2   8   3      650.04      623.11     13.70 o
   3   8   3       23.92       19.77      2.77 o
   4   8   3      920.85      908.91     19.35 o
   5   8   3        8.29       17.94      3.03 o
   6   8   3        4.23        5.79      2.81 o
   7   8   3       84.60       90.79      7.25 o
   8   8   3       31.87       29.91      4.99 o
  -8   9   3        7.78       12.13      5.12 o
  -7   9   3       24.35       23.59      6.18 o
  -6   9   3      195.63      217.38     11.26 o
  -5   9   3        9.56        9.13      2.58 o
  -4   9   3      135.46      136.96      5.55 o
  -3   9   3       52.61       49.51      3.37 o
  -2   9   3      837.19      895.21     16.36 o
  -1   9   3       64.60       62.50      3.43 o
   0   9   3      282.20      301.01      7.80 o
   1   9   3      171.12      203.31      7.63 o
   2   9   3       57.47       65.86      3.97 o
   3   9   3      482.84      471.18     11.87 o
   4   9   3       54.34       58.97      4.73 o
   5   9   3      270.92      274.46     10.21 o
   6   9   3      129.50      139.53      7.67 o
   7   9   3      236.78      216.18      9.17 o
  -7  10   3       54.61       69.78     10.97 o
  -6  10   3        8.74        7.36      4.20 o
  -5  10   3       38.18       41.45      4.58 o
  -4  10   3       11.79       10.69      3.56 o
  -3  10   3       12.80       16.57      2.55 o
  -2  10   3      123.03      116.67      5.00 o
  -1  10   3      641.63      565.53     11.30 o
   0  10   3        1.59       -1.05      2.11 o
   1  10   3     2738.70     2617.41     42.99 o
   2  10   3      186.66      215.15      8.01 o
   3  10   3      147.30      137.52      7.92 o
   4  10   3      105.10      106.88      6.27 o
   5  10   3      345.60      369.77     12.57 o
   6  10   3      103.42      121.60     11.41 o
   7  10   3      152.82      142.18      8.59 o
  -7  11   3       14.88       14.25     12.77 o
  -6  11   3        0.22        0.73      4.02 o
  -5  11   3        7.03        6.43      5.22 o
  -4  11   3        0.63       -0.10      2.34 o
  -3  11   3        7.28        9.08      2.59 o
  -2  11   3       16.53       12.04      2.95 o
  -1  11   3      173.21      166.99      5.68 o
   0  11   3        2.26        1.47      2.38 o
   1  11   3       55.07       41.68      3.39 o
   2  11   3        0.01       -0.80      2.37 o
   3  11   3        1.54        2.67      2.83 o
   4  11   3       21.82       24.02      4.92 o
   5  11   3       12.49       14.40      3.87 o
   6  11   3        4.74        5.92      3.94 o
  -6  12   3        6.26        0.35      7.08 o
  -5  12   3        7.41       11.26      4.26 o
  -4  12   3       79.53       77.78      8.81 o
  -3  12   3        9.93        8.78      3.18 o
  -2  12   3       11.12        6.78      3.29 o
  -1  12   3        9.45        6.53      2.45 o
   0  12   3       55.14       57.08      4.15 o
   1  12   3        1.74        5.61      2.60 o
   2  12   3       32.49       25.98      3.85 o
   3  12   3        9.09        4.78      3.25 o
   4  12   3       61.61       57.45      7.00 o
   5  12   3        1.17        1.79      4.14 o
  -5  13   3       49.85       41.41     16.68 o
  -4  13   3        0.46       -2.03      6.04 o
  -3  13   3        0.06       -1.78      2.91 o
  -2  13   3        5.87       -2.70      2.70 o
  -1  13   3       61.85       57.16      5.01 o
   0  13   3       88.12       98.66      5.84 o
   1  13   3        0.11       -2.45      2.52 o
   2  13   3      203.87      207.32      8.98 o
   3  13   3        4.47       -1.60      3.41 o
   4  13   3        5.46        7.88      4.31 o
  -4  14   3       10.42        0.25      9.61 o
  -3  14   3       99.16       93.40      7.32 o
  -2  14   3        3.72        3.21      3.39 o
  -1  14   3        1.96       -2.97      3.25 o
   0  14   3        1.01       -2.40      2.71 o
   1  14   3      308.93      356.08     11.58 o
   2  14   3        0.94        3.79      3.62 o
   3  14   3       17.51       16.57      4.41 o
  -1  15   3       28.40       26.23      5.37 o
   0  15   3        2.34        0.28      3.42 o
   1  15   3       82.92       92.27      6.15 o
 -10   0   4      842.32      806.06     84.77 o
  -9   0   4       48.33       49.10      6.40 o
  -8   0   4      982.25      939.22     23.67 o
  -7   0   4      263.91      258.34      7.42 o
  -6   0   4      837.91      845.82     16.81 o
  -5   0   4       14.64       13.56      1.88 o
  -4   0   4    11612.55    11863.79    232.83 o
  -3   0   4      396.81      426.12      8.41 o
  -2   0   4       97.07       66.71      3.08 o
  -1   0   4       48.16       36.35      2.31 o
   0   0   4     4034.32     3959.12     82.73 o
   1   0   4        9.84       15.75      1.45 o
   2   0   4     6604.02     6372.85    112.85 o
   3   0   4      189.42      198.38      6.66 o
   4   0   4      575.78      522.25     20.14 o
   5   0   4      758.61      710.27     23.13 o
   6   0   4      516.50      442.36     13.27 o
   7   0   4       74.37       74.14      5.89 o
   8   0   4      447.77      480.29     22.49 o
   9   0   4       17.41       24.06      5.27 o
 -10   1   4        5.14       32.10     15.55 o
  -9   1   4       21.87       29.49      4.76 o
  -8   1   4       18.17       18.15      2.44 o
  -7   1   4      200.29      204.63      4.77 o
  -6   1   4      634.90      630.52      9.43 o
  -5   1   4      688.40      688.26      9.70 o
  -4   1   4     1305.86     1413.87     19.24 o
  -3   1   4      483.63      473.25      6.92 o
  -2   1   4        1.78        2.32      0.74 o
  -1   1   4       25.50       21.93      1.66 o
   0   1   4     1685.24     1595.88     21.61 o
   1   1   4        4.86        3.03      0.72 o
   2   1   4      110.98      107.56      2.78 o
   3   1   4       62.99       60.67      5.38 o
   4   1   4      863.45      903.51     18.74 o
   5   1   4       75.00       80.61      5.50 o
   6   1   4       10.74       10.99      2.13 o
   7   1   4        4.10        3.92      2.10 o
   8   1   4      799.95      797.31     15.36 o
   9   1   4      302.80      283.20     11.89 o
  -9   2   4        1.45        2.89      4.26 o
  -8   2   4       79.99       87.06      4.64 o
  -7   2   4        8.03       10.22      1.67 o
  -6   2   4      697.54      719.84     10.89 o
  -5   2   4      313.24      336.57      6.06 o
  -4   2   4     3307.80     3501.73     49.35 o
  -3   2   4        0.80        1.86      0.73 o
  -2   2   4      105.65      116.79      4.25 o
  -1   2   4      821.27      774.66     14.01 o
   0   2   4      746.78      724.12     10.29 o
   1   2   4      477.02      490.40      8.15 o
   2   2   4       75.09       62.77      2.28 o
   3   2   4     1005.06      985.67     20.11 o
   4   2   4      520.74      541.70     11.75 o
   5   2   4       61.57       62.20      3.36 o
   6   2   4        4.03        4.60      2.40 o
   7   2   4       14.41       13.16      2.49 o
   8   2   4       12.27       11.71      2.90 o
   9   2   4        6.35        7.96      3.24 o
  -9   3   4       19.65       14.83      4.31 o
  -8   3   4       72.76       89.97      4.81 o
  -7   3   4        0.43       -1.53      1.53 o
  -6   3   4        0.12        1.27      1.58 o
  -5   3   4      158.99      164.34      4.04 o
  -4   3   4     2931.48     2890.82     49.13 o
  -3   3   4      397.04      415.15      7.56 o
  -2   3   4      122.82      103.89      2.99 o
  -1   3   4      845.39      709.41     14.29 o
   0   3   4     6856.44     7017.85    107.41 o
   1   3   4       12.59       13.97      1.18 o
   2   3   4     7439.81     7846.47    121.38 o
   3   3   4      474.42      466.17      9.23 o
   4   3   4       61.32       96.80      4.45 o
   5   3   4      218.55      226.50      5.58 o
   6   3   4        0.06       -0.25      1.70 o
   7   3   4        2.21        0.36      2.11 o
   8   3   4      221.47      233.80      8.29 o
   9   3   4       13.44       14.05      4.46 o
  -9   4   4        9.71        8.79      4.15 o
  -8   4   4       57.65       59.45      8.08 o
  -7   4   4       48.89       53.58      3.89 o
  -6   4   4      473.26      462.19     10.22 o
  -5   4   4      201.04      206.91      5.69 o
  -4   4   4     1198.88     1204.98     19.42 o
  -3   4   4     3813.71     3695.73     58.59 o
  -2   4   4       68.28       91.46      3.03 o
  -1   4   4      585.32      656.11     11.08 o
   0   4   4      249.64      219.27      4.95 o
   1   4   4      795.92      780.79     13.48 o
   2   4   4      409.21      458.01      8.81 o
   3   4   4       27.82       34.50      1.98 o
   4   4   4      658.11      673.69     15.10 o
   5   4   4      115.29      104.27      4.31 o
   6   4   4      224.09      241.03     11.72 o
   7   4   4       20.91       19.94      3.03 o
   8   4   4      153.92      145.99      7.01 o
   9   4   4      111.18      108.05      8.43 o
  -9   5   4        2.42        0.12      3.88 o
  -8   5   4      115.02      115.78      7.39 o
  -7   5   4       57.50       59.51      5.09 o
  -6   5   4       22.08       22.01      2.55 o
  -5   5   4      295.82      308.09      7.19 o
  -4   5   4       52.38       54.50      4.02 o
  -3   5   4       50.73       66.21      2.92 o
  -2   5   4      201.69      224.81      7.45 o
  -1   5   4      380.15      340.35      6.33 o
   0   5   4      896.93     1080.06     19.11 o
   1   5   4       36.42       42.50      2.90 o
   2   5   4      249.79      294.05      6.25 o
   3   5   4      120.22      119.10      3.63 o
   4   5   4      142.67      144.93      4.87 o
   5   5   4       40.71       30.74      4.14 o
   6   5   4       25.39       32.65      3.11 o
   7   5   4       84.54       78.06      5.45 o
   8   5   4      110.90       99.29      6.09 o
  -9   6   4      252.07      232.84     14.82 o
  -8   6   4       73.68       76.32     11.34 o
  -7   6   4      332.49      350.39     20.91 o
  -6   6   4      298.75      325.35      9.91 o
  -5   6   4      239.67      246.03      6.97 o
  -4   6   4      140.59      141.18      5.07 o
  -3   6   4        2.02        2.85      1.47 o
  -2   6   4      379.61      370.46      7.52 o
  -1   6   4      139.81      154.17      3.73 o
   0   6   4      527.00      542.85     11.88 o
   1   6   4      156.04      175.61      6.12 o
   2   6   4       64.87       66.65      3.10 o
   3   6   4       38.73       36.22      3.18 o
   4   6   4      147.30      133.28      5.16 o
   5   6   4       19.60       13.61      2.32 o
   6   6   4        1.04        2.38      2.20 o
   7   6   4       25.86       17.45      3.34 o
   8   6   4        8.33        6.31      3.39 o
  -8   7   4        0.11        5.05      4.19 o
  -7   7   4       15.95        8.82      4.17 o
  -6   7   4       12.70       12.75      3.45 o
  -5   7   4      142.14      146.78      5.88 o
  -4   7   4      354.66      351.80      8.50 o
  -3   7   4       67.25       71.58      3.65 o
  -2   7   4       61.61       64.37      3.71 o
  -1   7   4      326.74      283.80      5.81 o
   0   7   4      839.93      789.77     16.79 o
   1   7   4       81.59       69.66      4.03 o
   2   7   4      168.46      178.10      6.96 o
   3   7   4      243.46      242.91      7.70 o
   4   7   4      587.82      582.88     12.61 o
   5   7   4      137.70      142.11      7.39 o
   6   7   4      206.00      189.04     10.29 o
   7   7   4       12.43       17.05      3.55 o
   8   7   4       28.56       35.66      4.69 o
  -8   8   4       37.06       26.10      5.55 o
  -7   8   4       10.46       14.34      4.43 o
  -6   8   4       48.45       55.23      5.74 o
  -5   8   4        6.51        5.91      2.22 o
  -4   8   4        1.85        1.93      1.93 o
  -3   8   4      471.44      491.58     10.18 o
  -2   8   4      136.22      140.70      4.98 o
  -1   8   4       88.64       75.43      3.35 o
   0   8   4      192.58      196.99      6.05 o
   1   8   4      740.01      725.96     15.02 o
   2   8   4        7.30        6.15      2.01 o
   3   8   4      626.84      609.62     13.99 o
   4   8   4       84.09       88.80      5.95 o
   5   8   4     1363.73     1392.29     25.94 o
   6   8   4       20.53       12.48      3.27 o
   7   8   4      190.70      204.11      9.72 o
   8   8   4        8.93       14.65      5.44 o
  -8   9   4        0.03        4.01      4.85 o
  -7   9   4        0.01        4.61      4.04 o
  -6   9   4       23.52       19.04      4.56 o
  -5   9   4       36.11       27.98      4.20 o
  -4   9   4        1.47        0.60      2.01 o
  -3   9   4       18.21       22.88      2.62 o
  -2   9   4      779.21      750.40     15.04 o
  -1   9   4     1751.67     1835.82     29.78 o
   0   9   4      593.86      585.71     12.28 o
   1   9   4      616.38      649.17     12.40 o
   2   9   4       58.82       57.55      4.07 o
   3   9   4       46.20       43.51      4.56 o
   4   9   4        1.86        5.56      2.76 o
   5   9   4      237.37      251.02     10.43 o
   6   9   4       47.38       52.45      4.82 o
   7   9   4      109.98      106.73      7.35 o
  -7  10   4        0.01       -1.25      4.27 o
  -6  10   4        1.84       -0.09      3.79 o
  -5  10   4       15.17       15.95      3.87 o
  -4  10   4       74.39       85.10      4.67 o
  -3  10   4       17.79       25.47      3.39 o
  -2  10   4      299.55      285.42      9.30 o
  -1  10   4       65.27       51.01      3.84 o
   0  10   4      151.68      152.28      6.01 o
   1  10   4      325.46      291.11      7.87 o
   2  10   4      395.34      382.29     11.37 o
   3  10   4        4.18        6.38      2.80 o
   4  10   4        0.61        3.18      2.94 o
   5  10   4       23.60       27.36      4.23 o
   6  10   4      148.09      180.85      9.05 o
   7  10   4        0.49        1.37      6.30 o
  -6  11   4       28.14       23.16      5.29 o
  -5  11   4       66.56       62.45      5.99 o
  -4  11   4       71.36       64.58      5.27 o
  -3  11   4       14.21       13.26      2.84 o
  -2  11   4      632.65      598.76     14.28 o
  -1  11   4       21.21       23.67      2.98 o
   0  11   4       40.33       28.60      2.92 o
   1  11   4        0.89       -0.98      2.11 o
   2  11   4      342.60      351.41     12.07 o
   3  11   4       67.35       76.13      6.55 o
   4  11   4       50.15       53.86      5.08 o
   5  11   4       27.04       25.64      5.13 o
   6  11   4        0.36       -3.24      4.50 o
  -6  12   4        0.88        9.65      5.15 o
  -5  12   4       41.05       47.37      5.65 o
  -4  12   4       21.91       22.05      4.74 o
  -3  12   4       23.32       29.01      3.74 o
  -2  12   4      155.27      128.76      6.74 o
  -1  12   4        3.49        1.51      2.51 o
   0  12   4       56.97       52.84      3.80 o
   1  12   4       11.66        7.64      2.70 o
   2  12   4      142.59      142.84      7.17 o
   3  12   4        6.91        5.97      6.27 o
   4  12   4        0.47        6.58      3.71 o
   5  12   4      214.14      249.85     13.89 o
  -5  13   4        7.45        4.69      5.90 o
  -4  13   4       92.09       75.56     11.88 o
  -3  13   4       61.20       57.08      5.34 o
  -2  13   4        4.07        1.06      3.01 o
  -1  13   4        9.76       10.97      3.04 o
   0  13   4        1.88       -2.52      2.52 o
   1  13   4        0.88       -1.87      2.89 o
   2  13   4       18.56       10.07      3.89 o
   3  13   4       11.38        2.15      3.58 o
   4  13   4        3.74       -1.92      3.87 o
  -3  14   4        0.29       -4.75      4.75 o
  -2  14   4        9.68       12.81      3.71 o
  -1  14   4       28.93       20.02      5.48 o
   0  14   4       17.67       14.75      3.91 o
   1  14   4       89.40      107.13      9.57 o
   2  14   4        1.17       -2.10      3.55 o
   3  14   4        2.00        0.01      4.30 o
  -1  15   4      112.88      120.07     26.68 o
   0  15   4       20.85       21.46      4.14 o
 -10   1   5        9.11       21.91     13.60 o
  -9   1   5        0.85        6.65      4.42 o
  -8   1   5      122.39      130.03      5.34 o
  -7   1   5       62.30       61.13      3.97 o
  -6   1   5      155.80      157.02      4.08 o
  -5   1   5      119.98      121.58      3.57 o
  -4   1   5      232.36      211.60      4.13 o
  -3   1   5      141.69      142.42      2.75 o
  -2   1   5        0.04        0.92      0.66 o
  -1   1   5     1439.59     1433.05     26.64 o
   0   1   5     3107.37     3108.32     40.92 o
   1   1   5        0.02        3.55      0.81 o
   2   1   5     2212.90     2122.20     28.85 o
   3   1   5       76.85       78.88      2.75 o
   4   1   5       65.43       71.38      4.42 o
   5   1   5       23.86       19.03      4.75 o
   6   1   5        9.43        7.60      2.04 o
   7   1   5      111.24      102.49      6.06 o
   8   1   5      116.80      105.91      6.27 o
   9   1   5       21.96       24.39      3.72 o
  -9   2   5       10.42       18.05      6.12 o
  -8   2   5       42.63       40.04      3.67 o
  -7   2   5       12.75       10.87      1.96 o
  -6   2   5     4455.80     4513.80     55.84 o
  -5   2   5      124.61      134.40      3.49 o
  -4   2   5     6419.90     6506.96     95.03 o
  -3   2   5      415.16      406.26      7.50 o
  -2   2   5      294.56      261.53      6.42 o
  -1   2   5      175.45      185.59      4.27 o
   0   2   5     1981.21     1842.15     24.92 o
   1   2   5      119.56      152.04      4.96 o
   2   2   5     4127.02     4120.07     59.54 o
   3   2   5     1606.16     1661.14     27.71 o
   4   2   5     2093.86     2151.73     45.87 o
   5   2   5      427.91      445.29      9.09 o
   6   2   5      528.17      503.49     10.34 o
   7   2   5       20.08       16.11      2.67 o
   8   2   5      184.12      192.69      7.46 o
   9   2   5       12.76       14.97      3.73 o
  -9   3   5       20.61       21.83      5.81 o
  -8   3   5        4.95        6.73      2.70 o
  -7   3   5       21.27       25.92      3.37 o
  -6   3   5        9.38        9.64      1.72 o
  -5   3   5        9.90        6.96      1.76 o
  -4   3   5      450.61      418.06      9.05 o
  -3   3   5       15.01       19.19      2.68 o
  -2   3   5      117.75      127.66      3.12 o
  -1   3   5      709.74      772.42     14.17 o
   0   3   5      952.08     1080.31     15.76 o
   1   3   5     1579.92     1542.21     21.42 o
   2   3   5      244.89      319.89      6.22 o
   3   3   5      728.46      767.68     14.80 o
   4   3   5      475.92      474.77     12.49 o
   5   3   5        5.32        1.63      1.43 o
   6   3   5       25.73       22.79      2.78 o
   7   3   5       26.60       23.96      3.08 o
   8   3   5       98.95       90.53      5.37 o
   9   3   5        1.47        5.84      3.78 o
  -9   4   5       14.28       12.17      4.31 o
  -8   4   5        0.20        4.18      3.03 o
  -7   4   5      108.33      103.66      7.78 o
  -6   4   5       83.35       89.46      8.67 o
  -5   4   5      247.57      268.52      6.68 o
  -4   4   5       55.09       61.29      3.11 o
  -3   4   5      489.74      543.74     10.14 o
  -2   4   5       70.40       75.27      3.29 o
  -1   4   5       15.19        8.50      1.52 o
   0   4   5     1400.45     1430.88     23.49 o
   1   4   5       66.79       85.86      2.63 o
   2   4   5      745.33      762.81     12.16 o
   3   4   5      207.79      214.20      7.38 o
   4   4   5      159.05      139.27      5.15 o
   5   4   5      129.20      127.28      4.77 o
   6   4   5        0.42       -0.04      1.98 o
   7   4   5       12.82        9.00      2.73 o
   8   4   5        5.21        7.74      3.18 o
   9   4   5       33.52       30.21     16.32 o
  -9   5   5      339.97      363.28     15.95 o
  -8   5   5        3.78        4.48      3.47 o
  -7   5   5        5.15        8.79      3.98 o
  -6   5   5      231.10      235.27      9.81 o
  -5   5   5      107.00      114.72      4.72 o
  -4   5   5      208.58      187.60      5.30 o
  -3   5   5        0.16        0.88      1.33 o
  -2   5   5     1084.86     1053.97     27.04 o
  -1   5   5      327.64      350.92      8.55 o
   0   5   5     2718.69     2671.42     38.17 o
   1   5   5       16.52       16.86      1.49 o
   2   5   5      206.29      218.31      5.64 o
   3   5   5      243.55      257.23      7.13 o
   4   5   5      483.68      504.24      9.86 o
   5   5   5        0.60        3.46      1.87 o
   6   5   5        0.03        0.64      2.24 o
   7   5   5      178.81      170.25      7.49 o
   8   5   5      252.40      244.11     12.48 o
  -9   6   5       49.14       53.39      7.57 o
  -8   6   5      144.68      152.44      9.94 o
  -7   6   5      166.00      167.99      9.73 o
  -6   6   5      427.15      440.08     13.88 o
  -5   6   5        3.52        4.67      2.16 o
  -4   6   5       27.55       39.37      2.80 o
  -3   6   5      197.64      190.98      5.65 o
  -2   6   5     1898.90     1941.14     30.61 o
  -1   6   5        1.09        2.16      1.31 o
   0   6   5       83.16       89.23      3.32 o
   1   6   5      789.87      797.73     14.49 o
   2   6   5      712.84      684.69     13.74 o
   3   6   5       31.01       23.04      2.50 o
   4   6   5        0.25        0.74      1.63 o
   5   6   5     1322.53     1313.76     22.79 o
   6   6   5       22.44       23.32      3.17 o
   7   6   5       25.00       23.11      3.60 o
   8   6   5       18.98       17.80      3.82 o
  -8   7   5        0.01       -0.02      4.18 o
  -7   7   5       67.21       61.26      6.68 o
  -6   7   5       67.54       67.05      6.00 o
  -5   7   5        0.80        0.47      2.57 o
  -4   7   5       19.03       18.76      2.42 o
  -3   7   5      180.38      181.38      5.33 o
  -2   7   5       82.75       70.70      4.24 o
  -1   7   5       39.69       46.21      2.63 o
   0   7   5      172.16      222.64      6.00 o
   1   7   5      114.78      117.06      4.53 o
   2   7   5       23.52       24.14      2.95 o
   3   7   5       71.67       69.99      4.01 o
   4   7   5       27.71       23.32      2.73 o
   5   7   5       16.65       22.04      3.50 o
   6   7   5      236.86      212.52      7.71 o
   7   7   5      119.25      124.30      6.73 o
   8   7   5       38.90       36.74      5.07 o
  -8   8   5      222.62      215.30     15.35 o
  -7   8   5      108.77      109.41      8.52 o
  -6   8   5       15.61        3.72      3.39 o
  -5   8   5       22.73       20.02      3.96 o
  -4   8   5        0.35       -1.73      1.73 o
  -3   8   5        1.96        2.29      1.74 o
  -2   8   5      200.63      192.98      7.47 o
  -1   8   5      140.26      168.49      6.49 o
   0   8   5      767.58      810.25     13.53 o
   1   8   5      298.37      297.09      9.30 o
   2   8   5       18.40       13.41      3.31 o
   3   8   5      934.19      921.27     19.30 o
   4   8   5       51.61       60.91      4.30 o
   5   8   5     1655.49     1626.37     29.66 o
   6   8   5      127.99      130.58      6.68 o
   7   8   5      179.68      177.56      8.92 o
  -8   9   5       43.20       42.79      6.61 o
  -7   9   5       11.58       10.90      4.74 o
  -6   9   5        6.35        6.34      3.84 o
  -5   9   5       16.38       11.58      3.88 o
  -4   9   5       63.38       67.03      5.27 o
  -3   9   5      637.27      613.38     12.24 o
  -2   9   5      260.40      254.52      7.42 o
  -1   9   5     3068.96     2943.32     43.01 o
   0   9   5     1597.17     1567.92     50.47 o
   1   9   5      256.99      249.73      6.62 o
   2   9   5     1121.56     1094.58     21.37 o
   3   9   5       50.54       54.42      4.37 o
   4   9   5       38.84       55.50      5.13 o
   5   9   5        1.10        3.82      2.83 o
   6   9   5       50.39       59.19      5.07 o
   7   9   5       44.71       36.04      6.92 o
  -7  10   5       31.26       34.82      5.97 o
  -6  10   5      110.13      115.79      8.58 o
  -5  10   5        0.69        3.13      3.92 o
  -4  10   5      142.42      155.12      9.26 o
  -3  10   5      269.99      264.26     11.19 o
  -2  10   5       46.41       49.34      3.22 o
  -1  10   5       10.85        3.70      2.13 o
   0  10   5       30.33       26.42      3.66 o
   1  10   5       22.34       24.44      2.77 o
   2  10   5      152.25      162.66      7.14 o
   3  10   5      100.05      106.22      6.04 o
   4  10   5      112.00      105.07      6.41 o
   5  10   5       19.72       16.14      5.08 o
   6  10   5        5.41        6.21      3.87 o
  -6  11   5       18.04       21.90      4.97 o
  -5  11   5        4.08        8.69      3.86 o
  -4  11   5        2.72        1.01      3.06 o
  -3  11   5      265.89      244.76     11.74 o
  -2  11   5       83.61       85.15      7.15 o
  -1  11   5      584.07      561.55     12.33 o
   0  11   5        1.03       -2.35      2.65 o
   1  11   5        6.21        4.35      2.47 o
   2  11   5       89.92       89.65      6.35 o
   3  11   5      282.80      277.05     11.56 o
   4  11   5       90.67       96.23      6.47 o
   5  11   5       66.05       60.94      5.75 o
   6  11   5       12.86       12.61      4.37 o
  -6  12   5        0.48        7.00      5.97 o
  -5  12   5        2.40        3.80      3.93 o
  -4  12   5        8.20       11.75      4.44 o
  -3  12   5        3.53        0.36      3.44 o
  -2  12   5       30.88       34.70      4.23 o
  -1  12   5        1.53       -2.32      2.64 o
   0  12   5        4.25        2.50      2.46 o
   1  12   5        9.80        7.79      2.72 o
   2  12   5      177.89      194.34      8.91 o
   3  12   5       24.55       25.80      6.68 o
   4  12   5       71.33       77.49      6.69 o
   5  12   5        8.36       16.52      6.46 o
  -5  13   5      104.00      138.55     12.31 o
  -4  13   5       44.16       31.02      5.41 o
  -3  13   5        0.15        0.39      3.84 o
  -2  13   5       31.59       26.22      4.68 o
  -1  13   5      186.64      209.47      7.64 o
   0  13   5       13.02        6.52      3.38 o
   1  13   5        0.08       -0.54      2.83 o
   2  13   5       17.04       22.47      4.29 o
   3  13   5       83.31      101.75      6.83 o
   4  13   5       37.68       35.28      6.75 o
  -3  14   5        4.72        4.41      4.54 o
  -2  14   5      168.95      185.30      9.73 o
  -1  14   5       21.26       18.91      4.46 o
   0  14   5      151.30      166.05      7.04 o
   1  14   5        2.59       -3.31      3.31 o
   2  14   5        2.93       -1.51      5.88 o
   3  14   5       23.93       -5.81     11.09 o
  -9   0   6      163.36      195.72     18.84 o
  -8   0   6       20.72       25.32      6.22 o
  -7   0   6      369.24      384.27     11.99 o
  -6   0   6       90.66       89.83      4.44 o
  -5   0   6      378.98      370.50      8.39 o
  -4   0   6     1092.51     1014.43     22.05 o
  -3   0   6        9.60        7.89      1.95 o
  -2   0   6      918.51      857.02     23.61 o
  -1   0   6        0.22        2.60      1.01 o
   0   0   6      389.97      411.32      9.93 o
   1   0   6      640.75      662.99     13.26 o
   2   0   6     5253.78     5445.56     97.28 o
   3   0   6      582.22      636.98     13.62 o
   4   0   6       19.74       10.69      4.81 o
   5   0   6        4.05       -1.45      2.38 o
   6   0   6     3385.93     3358.33     69.74 o
   7   0   6     1424.25     1424.77     33.59 o
   8   0   6     2066.56     2047.74     46.33 o
   9   0   6      348.12      370.54     24.51 o
  -9   1   6       50.16       58.37      7.93 o
  -8   1   6      224.32      226.08      9.54 o
  -7   1   6       28.02       27.94      2.87 o
  -6   1   6      794.00      798.66     11.88 o
  -5   1   6        0.16        0.59      0.94 o
  -4   1   6      429.33      400.31      6.99 o
  -3   1   6       17.01       18.07      1.21 o
  -2   1   6      658.15      681.85     14.74 o
  -1   1   6       13.36        8.71      2.57 o
   0   1   6     4313.80     4273.29     56.08 o
   1   1   6      670.91      748.63     11.28 o
   2   1   6       24.01       53.08      3.02 o
   3   1   6      252.12      243.56      5.10 o
   4   1   6      828.70      741.55     13.35 o
   5   1   6       53.57       50.79      3.29 o
   6   1   6      376.05      397.16      9.00 o
   7   1   6      352.35      357.66      8.98 o
   8   1   6       86.18       90.93      5.20 o
   9   1   6       33.77       37.36      4.79 o
  -9   2   6       39.53       31.31      6.56 o
  -8   2   6      437.49      409.61     12.26 o
  -7   2   6       14.05       16.02      2.93 o
  -6   2   6     2199.92     2213.31     36.00 o
  -5   2   6      188.52      196.55      4.60 o
  -4   2   6      399.11      416.24      7.01 o
  -3   2   6      326.89      331.36      8.28 o
  -2   2   6        0.09        1.67      1.28 o
  -1   2   6       67.54       92.24      3.49 o
   0   2   6      653.89      707.35     10.72 o
   1   2   6      429.66      497.93      7.81 o
   2   2   6      672.47      771.04     13.51 o
   3   2   6      315.28      341.19      6.92 o
   4   2   6      127.11      134.67      5.29 o
   5   2   6        7.11        4.61      1.71 o
   6   2   6        5.18        5.43      2.10 o
   7   2   6       92.09       82.47      5.04 o
   8   2   6      141.09      137.41      6.45 o
   9   2   6       18.59       19.14      4.87 o
  -9   3   6        6.01        9.19      5.00 o
  -8   3   6        2.84        6.39      3.60 o
  -7   3   6       31.62       26.56      3.15 o
  -6   3   6        8.24       14.98      2.25 o
  -5   3   6      288.61      292.80      6.61 o
  -4   3   6      411.43      404.09      8.67 o
  -3   3   6       60.44       41.79      4.08 o
  -2   3   6       59.73       68.47      2.59 o
  -1   3   6      916.69      916.69     15.18 o
   0   3   6      756.54      744.07     10.94 o
   1   3   6      263.42      278.34      5.37 o
   2   3   6      817.08      821.44     12.46 o
   3   3   6        0.32        2.62      1.33 o
   4   3   6      584.91      582.17     13.64 o
   5   3   6      131.99      123.43      4.83 o
   6   3   6       38.74       27.25      2.84 o
   7   3   6       66.56       71.84      7.35 o
   8   3   6      146.62      167.40      7.23 o
  -9   4   6       60.35       57.11      7.04 o
  -8   4   6       23.85       22.23      7.02 o
  -7   4   6      307.29      324.98      9.75 o
  -6   4   6      621.07      637.64     17.28 o
  -5   4   6      105.82      114.78      5.22 o
  -4   4   6      656.93      659.48     13.46 o
  -3   4   6      135.66      106.04      3.26 o
  -2   4   6     7701.12     8003.23    116.66 o
  -1   4   6      428.45      426.34      7.64 o
   0   4   6     2617.50     2843.87     40.40 o
   1   4   6      794.76      768.95     11.66 o
   2   4   6      564.09      434.89      7.54 o
   3   4   6       30.58       29.56      3.93 o
   4   4   6       90.34       80.02      4.23 o
   5   4   6      174.18      170.67      5.61 o
   6   4   6      442.19      418.19     10.41 o
   7   4   6        0.12       -0.20      2.50 o
   8   4   6        8.46        9.09      3.28 o
  -9   5   6      241.65      247.96     12.00 o
  -8   5   6        2.06        0.38      3.45 o
  -7   5   6        5.94        1.90      3.17 o
  -6   5   6       49.28       60.27      8.58 o
  -5   5   6      329.96      345.72     11.03 o
  -4   5   6       16.30       19.78      2.79 o
  -3   5   6      114.87      128.64      4.70 o
  -2   5   6        1.01        3.46      1.08 o
  -1   5   6        3.98        0.91      1.39 o
   0   5   6        9.82        9.76      1.42 o
   1   5   6      366.52      400.40      7.57 o
   2   5   6       10.89        5.22      1.68 o
   3   5   6      142.33      127.07      5.33 o
   4   5   6      173.91      168.58      6.64 o
   5   5   6       39.28       39.74      3.18 o
   6   5   6       70.27       61.80      4.59 o
   7   5   6       25.93       30.22      3.94 o
   8   5   6        2.45        3.07      3.16 o
  -9   6   6       10.47       17.91      5.08 o
  -8   6   6       46.78       51.09      6.42 o
  -7   6   6        1.32        5.52      3.45 o
  -6   6   6        0.50       -0.02      2.80 o
  -5   6   6        5.40        3.91      3.05 o
  -4   6   6        0.98        0.34      1.62 o
  -3   6   6        5.93        9.65      2.52 o
  -2   6   6      260.10      234.42      5.84 o
  -1   6   6        0.28        2.84      1.49 o
   0   6   6       18.13       16.53      1.72 o
   1   6   6      340.09      337.91      7.53 o
   2   6   6      129.14      110.53      4.41 o
   3   6   6      553.53      557.74     11.11 o
   4   6   6       15.53        7.24      1.99 o
   5   6   6       26.71       22.74      3.29 o
   6   6   6        1.64        5.01      2.58 o
   7   6   6       41.68       42.34      4.60 o
   8   6   6       13.50       19.70      4.01 o
  -8   7   6      237.74      279.50     19.58 o
  -7   7   6      106.62      110.74     12.49 o
  -6   7   6       76.15       76.18      7.85 o
  -5   7   6      155.44      148.07      8.03 o
  -4   7   6      250.31      242.39      9.68 o
  -3   7   6       71.78       59.31      4.74 o
  -2   7   6       63.09       71.28      3.46 o
  -1   7   6      194.79      188.11      5.20 o
   0   7   6      498.83      516.08      9.87 o
   1   7   6      625.39      622.49     16.58 o
   2   7   6      281.75      240.67      6.46 o
   3   7   6      671.96      720.48     14.56 o
   4   7   6      125.42      145.17      5.79 o
   5   7   6        3.71        7.45      2.98 o
   6   7   6        0.80       -0.24      2.52 o
   7   7   6       32.20       37.00      4.48 o
   8   7   6       72.08       68.73      7.57 o
  -8   8   6       58.73       47.11      6.60 o
  -7   8   6      166.28      161.19     10.12 o
  -6   8   6      336.56      335.19     12.41 o
  -5   8   6        0.33        0.73      2.78 o
  -4   8   6       13.02       13.46      3.52 o
  -3   8   6      912.45      949.12     17.80 o
  -2   8   6      267.18      274.08      6.46 o
  -1   8   6      104.58      114.20      4.97 o
   0   8   6      106.43       91.97      3.63 o
   1   8   6      545.94      544.40     10.79 o
   2   8   6      651.79      674.52     16.88 o
   3   8   6      231.40      238.00      7.29 o
   4   8   6        5.82        7.87      2.56 o
   5   8   6       56.83       48.91      4.30 o
   6   8   6      201.29      213.94      8.66 o
   7   8   6      144.87      153.45      9.68 o
  -7   9   6        4.68        2.06      4.30 o
  -6   9   6      114.61      114.31      7.63 o
  -5   9   6        3.56        6.85      3.26 o
  -4   9   6       63.29       66.38      5.21 o
  -3   9   6      355.62      315.62      8.32 o
  -2   9   6       41.47       43.83      2.98 o
  -1   9   6      786.88      738.28     13.08 o
   0   9   6      279.01      269.11      8.20 o
   1   9   6      164.36      169.70      5.81 o
   2   9   6       11.51        7.17      2.48 o
   3   9   6      141.47      127.80      6.49 o
   4   9   6       14.28       12.33      3.17 o
   5   9   6        1.26        0.60      2.72 o
   6   9   6        0.00        2.05      3.22 o
   7   9   6        4.83        7.42      4.12 o
  -7  10   6        2.66        2.02      4.50 o
  -6  10   6      110.42       93.74      7.18 o
  -5  10   6        2.32        4.34      3.14 o
  -4  10   6     1067.70     1042.62     27.03 o
  -3  10   6      419.95      408.34     11.30 o
  -2  10   6      102.99      100.85      6.66 o
  -1  10   6      446.60      440.39     11.81 o
   0  10   6       25.85       23.01      2.69 o
   1  10   6       44.87       46.33      3.63 o
   2  10   6       53.63       51.31      4.26 o
   3  10   6        9.17       17.20      3.41 o
   4  10   6       65.25       59.99      5.23 o
   5  10   6       37.08       31.51      4.50 o
   6  10   6        1.85        0.66      3.89 o
  -6  11   6        0.58       -2.08      3.81 o
  -5  11   6        1.71       -0.03      3.41 o
  -4  11   6      190.71      166.29      8.09 o
  -3  11   6      198.70      222.60     15.58 o
  -2  11   6       13.73       14.46      3.00 o
  -1  11   6       98.43      116.63      5.24 o
   0  11   6      481.69      505.81     10.97 o
   1  11   6        8.72        5.95      2.56 o
   2  11   6       27.16       29.84      7.47 o
   3  11   6      462.63      522.13     13.93 o
   4  11   6      257.64      299.48     10.93 o
   5  11   6       17.81       12.26      4.03 o
  -5  12   6       64.51       64.03      5.98 o
  -4  12   6       37.89       26.86      4.81 o
  -3  12   6       17.18       12.82      4.04 o
  -2  12   6       64.72       57.29      6.15 o
  -1  12   6       22.92       13.75      2.95 o
   0  12   6       88.93       86.95      5.73 o
   1  12   6       12.43        7.79      2.92 o
   2  12   6        1.06       -2.59      2.92 o
   3  12   6       67.51       56.82      5.83 o
   4  12   6        0.64        0.14      3.93 o
   5  12   6       49.85       55.58      7.24 o
  -4  13   6        0.01       -4.04      4.04 o
  -3  13   6        4.95       -1.16      3.80 o
  -2  13   6        2.41        4.64      4.42 o
  -1  13   6        4.98       -0.27      3.06 o
   0  13   6        7.03        9.46      3.10 o
   1  13   6       26.08       32.54      4.40 o
   2  13   6      110.71      123.41     10.99 o
   3  13   6      175.35      185.38     14.16 o
   4  13   6       16.64       12.47      5.53 o
  -3  14   6      118.66      134.66     20.17 o
  -2  14   6       28.89       22.33      5.94 o
  -1  14   6       10.02        3.27      4.02 o
   0  14   6       30.31       26.45      4.65 o
   1  14   6       11.18        6.00      3.68 o
   2  14   6        0.36       -1.55      5.35 o
  -9   1   7        8.77       11.77      4.63 o
  -8   1   7      569.58      562.30     18.14 o
  -7   1   7        9.35        7.45      2.69 o
  -6   1   7      478.14      474.88      9.71 o
  -5   1   7        0.56       -0.72      1.12 o
  -4   1   7      244.54      218.15      6.32 o
  -3   1   7      225.22      218.22      5.03 o
  -2   1   7       38.62       55.35      2.22 o
  -1   1   7       45.95       62.23      2.19 o
   0   1   7     5664.56     5773.16     79.17 o
   1   1   7     1960.65     2015.50     28.32 o
   2   1   7      998.98     1038.85     14.50 o
   3   1   7      825.86      804.30     12.57 o
   4   1   7      864.57      830.39     14.14 o
   5   1   7      123.75      120.88      4.94 o
   6   1   7       81.14       96.75      4.73 o
   7   1   7       23.68       20.84      4.01 o
   8   1   7       78.93       69.68      4.72 o
  -9   2   7       92.67      101.05      9.62 o
  -8   2   7       62.58       70.77     10.39 o
  -7   2   7       81.60       80.21      5.24 o
  -6   2   7       85.89       96.48      4.68 o
  -5   2   7      132.67      141.41      4.73 o
  -4   2   7      115.60      126.63      3.46 o
  -3   2   7      432.17      425.57     14.49 o
  -2   2   7      956.51      915.31     16.61 o
  -1   2   7     1639.71     1697.05     27.99 o
   0   2   7      299.94      302.51      4.98 o
   1   2   7     1141.72     1235.05     16.78 o
   2   2   7      295.73      288.43      6.26 o
   3   2   7       50.00       42.65      2.43 o
   4   2   7      173.18      175.81      6.58 o
   5   2   7        0.14       -0.18      1.60 o
   6   2   7     1467.32     1449.45     23.60 o
   7   2   7      109.60      104.23      5.22 o
   8   2   7       35.73       31.52      3.67 o
  -9   3   7       75.18       64.47      8.41 o
  -8   3   7     1578.97     1497.63     36.64 o
  -7   3   7      568.22      562.13     13.91 o
  -6   3   7     1370.73     1349.00     26.50 o
  -5   3   7      826.96      852.79     19.59 o
  -4   3   7       57.86       55.80      3.66 o
  -3   3   7       34.04       49.28      4.02 o
  -2   3   7      496.46      465.12      9.51 o
  -1   3   7        0.99        4.51      1.03 o
   0   3   7      362.68      438.97      7.11 o
   1   3   7      403.95      483.71      9.55 o
   2   3   7      461.02      471.33      8.04 o
   3   3   7       54.72       55.16      3.43 o
   4   3   7      703.47      734.23     12.84 o
   5   3   7       35.90       32.67      3.00 o
   6   3   7       36.68       43.31      3.46 o
   7   3   7       15.09       14.68      2.98 o
   8   3   7       90.63       93.84      7.76 o
  -9   4   7        9.88       12.69      5.99 o
  -8   4   7        0.01       -1.87      3.68 o
  -7   4   7       10.73       11.98      3.47 o
  -6   4   7       69.87       75.89      5.73 o
  -5   4   7       23.00       24.20      3.14 o
  -4   4   7       33.82       30.66      3.13 o
  -3   4   7      304.12      325.22      6.11 o
  -2   4   7     2967.81     2956.16     41.80 o
  -1   4   7      422.80      434.72      7.53 o
   0   4   7      745.85      855.33     14.55 o
   1   4   7        0.85        3.33      1.14 o
   2   4   7       36.91       30.14      1.69 o
   3   4   7      251.51      245.62      6.06 o
   4   4   7       73.80       72.21      3.72 o
   5   4   7       48.17       36.08      3.41 o
   6   4   7       22.33       21.46      4.15 o
   7   4   7       30.30       27.95      4.21 o
   8   4   7        0.06        3.03      3.13 o
  -9   5   7        1.81        1.25      4.85 o
  -8   5   7      120.68      119.16      8.52 o
  -7   5   7       36.98       45.77      5.21 o
  -6   5   7        0.92        2.59      2.70 o
  -5   5   7       55.45       56.57      4.79 o
  -4   5   7      425.18      392.39     10.60 o
  -3   5   7       78.30       92.11      3.42 o
  -2   5   7       35.08       42.53      2.72 o
  -1   5   7      185.75      205.44      4.83 o
   0   5   7     1480.51     1514.94     24.12 o
   1   5   7        6.13        6.04      1.43 o
   2   5   7      139.97      127.90      3.89 o
   3   5   7      494.58      526.46     10.45 o
   4   5   7      194.71      187.80      5.82 o
   5   5   7      449.98      432.41     10.00 o
   6   5   7       25.39       26.79      3.78 o
   7   5   7      466.07      486.72     12.76 o
   8   5   7        7.07       16.04      3.74 o
  -9   6   7        4.11       -2.46      5.25 o
  -8   6   7       11.63        8.35      4.48 o
  -7   6   7       13.34       14.46      3.95 o
  -6   6   7       63.07       59.32      5.92 o
  -5   6   7      164.51      172.02      8.50 o
  -4   6   7        0.54        0.96      2.16 o
  -3   6   7       15.32       20.16      2.96 o
  -2   6   7     2003.13     2071.70     32.73 o
  -1   6   7        3.81        6.83      1.40 o
   0   6   7       31.57       32.15      2.17 o
   1   6   7      378.15      386.95      7.62 o
   2   6   7      787.35      897.12     14.93 o
   3   6   7        3.55        2.51      1.76 o
   4   6   7      339.84      303.09      7.76 o
   5   6   7      405.49      396.16     12.60 o
   6   6   7      534.57      520.57     12.90 o
   7   6   7       10.95       15.36      4.41 o
   8   6   7       10.93       16.84      4.98 o
  -8   7   7       11.45        5.95      4.43 o
  -7   7   7        0.90        0.87      3.80 o
  -6   7   7        3.49        3.56      3.34 o
  -5   7   7       12.78       13.86      3.29 o
  -4   7   7        5.22        9.47      2.70 o
  -3   7   7       61.27       54.08      4.17 o
  -2   7   7      143.21      155.82      4.55 o
  -1   7   7       22.33       28.01      2.14 o
   0   7   7      179.24      180.95      7.52 o
   1   7   7     2090.58     2011.98     32.00 o
   2   7   7      125.29      132.27      7.76 o
   3   7   7     3961.44     3903.85     63.11 o
   4   7   7        0.82        0.39      1.94 o
   5   7   7      106.58      101.15      5.24 o
   6   7   7       20.71       23.02      3.67 o
   7   7   7       22.28       21.02      3.95 o
  -8   8   7       21.38       19.94      5.38 o
  -7   8   7        3.22        3.14      3.97 o
  -6   8   7      111.82      102.95      7.54 o
  -5   8   7       21.28       16.14      4.91 o
  -4   8   7       38.57       36.92      4.94 o
  -3   8   7      303.75      307.45      9.67 o
  -2   8   7      247.98      217.60      6.00 o
  -1   8   7        0.00        2.84      1.66 o
   0   8   7      289.71      302.91      6.87 o
   1   8   7       40.91       38.08      4.31 o
   2   8   7      243.92      220.84      9.66 o
   3   8   7      248.58      255.39     10.02 o
   4   8   7      482.17      457.18     11.36 o
   5   8   7       68.28       65.01      4.77 o
   6   8   7       12.52       21.70      3.86 o
   7   8   7       16.61       15.97      3.83 o
  -7   9   7       28.10       21.61      5.16 o
  -6   9   7       11.40        3.23      4.39 o
  -5   9   7      151.76      140.50      7.77 o
  -4   9   7      334.88      329.56     17.50 o
  -3   9   7        7.62        1.83      2.97 o
  -2   9   7       90.29       97.97      4.43 o
  -1   9   7        6.61       10.92      2.02 o
   0   9   7       90.78       91.58      4.22 o
   1   9   7       58.12       62.07      5.11 o
   2   9   7       26.94       26.61      5.30 o
   3   9   7       44.69       40.71      4.28 o
   4   9   7      265.67      277.65     11.49 o
   5   9   7       48.25       34.60      5.78 o
   6   9   7        3.63        4.38      3.58 o
  -7  10   7        0.53       -2.59      4.20 o
  -6  10   7        0.04        1.81      3.66 o
  -5  10   7      470.69      431.67     23.74 o
  -4  10   7      310.26      306.65     15.58 o
  -3  10   7     1306.14     1304.52     28.07 o
  -2  10   7      535.27      527.72     12.84 o
  -1  10   7        0.71        2.99      2.18 o
   0  10   7      127.85      121.01      5.12 o
   1  10   7      202.26      207.29      6.88 o
   2  10   7       16.27       20.95      4.97 o
   3  10   7        5.73        3.63      3.92 o
   4  10   7       10.25        5.49      3.28 o
   5  10   7        1.45        1.06      3.40 o
   6  10   7      167.98      182.47     11.02 o
  -6  11   7        6.03       -0.17      4.10 o
  -5  11   7       64.79       65.57      7.28 o
  -4  11   7       27.97       27.23      4.34 o
  -3  11   7        0.44        5.69      3.44 o
  -2  11   7       24.57       20.16      3.66 o
  -1  11   7       31.41       36.54      3.45 o
   0  11   7        3.45        4.25      2.64 o
   1  11   7       20.86       14.16      2.97 o
   2  11   7        6.63        4.51      3.23 o
   3  11   7        1.68       -0.90      3.03 o
   4  11   7       49.76       75.64      7.07 o
   5  11   7       10.54        7.51      4.21 o
  -5  12   7       45.30       39.23      5.00 o
  -4  12   7      113.44      105.30      8.54 o
  -3  12   7        4.86        0.34      3.63 o
  -2  12   7       36.21       31.27      5.33 o
  -1  12   7        0.10       -2.66      2.85 o
   0  12   7      163.77      178.89      6.83 o
   1  12   7        2.29        2.73      3.33 o
   2  12   7       15.78       14.02      4.84 o
   3  12   7       26.55       36.03      5.48 o
   4  12   7        0.57        0.46      3.92 o
  -4  13   7      145.72      143.81      9.97 o
  -3  13   7       31.32       30.76      5.67 o
  -2  13   7       16.89       12.74      4.70 o
  -1  13   7        0.16       -3.31      3.31 o
   0  13   7      133.09      128.54      7.51 o
   1  13   7      103.30      121.81      9.72 o
   2  13   7       76.99       64.31      6.09 o
   3  13   7        1.40        1.27      4.03 o
  -3  14   7      317.22      312.85     23.22 o
  -2  14   7       33.84       28.34      6.60 o
  -1  14   7        0.93       -1.47      3.71 o
   0  14   7       40.91       54.57      6.29 o
   1  14   7       31.45       31.60      5.38 o
   2  14   7        1.54       -6.76      6.76 o
  -9   0   8       45.10       44.19     10.57 o
  -8   0   8       49.41       54.96      7.75 o
  -7   0   8        3.37       -1.28      3.99 o
  -6   0   8      410.26      431.85     41.03 o
  -5   0   8      355.52      345.68     10.06 o
  -4   0   8        3.38        5.41      1.70 o
  -3   0   8       82.04       80.81      4.14 o
  -2   0   8     6427.20     6286.66    142.69 o
  -1   0   8      340.77      356.50      9.26 o
   0   0   8       54.99       37.27      2.69 o
   1   0   8       35.14       42.65      2.68 o
   2   0   8     1097.97     1042.86     20.75 o
   3   0   8     1067.68     1033.38     23.50 o
   4   0   8      121.62      107.38      6.14 o
   5   0   8     1962.94     1914.45     41.81 o
   6   0   8      181.86      183.57      9.31 o
   7   0   8      125.58      125.97      8.19 o
   8   0   8      246.25      238.81     17.76 o
  -9   1   8       22.09       20.70      5.65 o
  -8   1   8        0.06        5.98      4.04 o
  -7   1   8      178.30      198.10     10.20 o
  -6   1   8       61.92       66.63      6.21 o
  -5   1   8       42.49       41.15      2.99 o
  -4   1   8      241.32      214.40      7.37 o
  -3   1   8       26.91       25.52      1.99 o
  -2   1   8      377.99      433.64      8.83 o
  -1   1   8     2130.74     2369.56     34.17 o
   0   1   8     6174.32     6517.93     94.36 o
   1   1   8     1226.94     1309.71     20.01 o
   2   1   8        0.48        3.17      1.17 o
   3   1   8        3.54        9.61      1.47 o
   4   1   8     1796.11     1765.61     27.05 o
   5   1   8      792.55      755.94     13.83 o
   6   1   8      840.15      823.07     15.24 o
   7   1   8       22.55       20.93      3.09 o
   8   1   8        4.75        6.80      2.93 o
  -9   2   8       36.79       36.85      8.44 o
  -8   2   8        2.55        6.38      4.15 o
  -7   2   8       47.44       34.93      4.40 o
  -6   2   8        3.61        5.49      2.27 o
  -5   2   8        0.54       -0.94      1.68 o
  -4   2   8       37.31       43.61      3.58 o
  -3   2   8      422.35      417.64     10.09 o
  -2   2   8        5.59        5.55      1.72 o
  -1   2   8       76.07       75.85      3.24 o
   0   2   8      863.26      935.97     13.58 o
   1   2   8      778.91      823.11     12.41 o
   2   2   8       38.89       27.44      1.74 o
   3   2   8       15.62       18.62      1.90 o
   4   2   8      174.03      177.85      6.29 o
   5   2   8      140.94      141.69      5.41 o
   6   2   8      506.68      512.11     10.94 o
   7   2   8        0.05       -0.04      2.27 o
   8   2   8        1.25        0.88      2.79 o
  -9   3   8       33.80       25.98      6.79 o
  -8   3   8     1156.70     1139.27     60.54 o
  -7   3   8       35.86       42.98      5.34 o
  -6   3   8        0.24        2.25      2.25 o
  -5   3   8       49.58       51.21      3.72 o
  -4   3   8     1087.45     1105.65     27.70 o
  -3   3   8       58.24       53.32      3.08 o
  -2   3   8        2.44        8.41      1.62 o
  -1   3   8      255.61      258.26      5.72 o
   0   3   8      596.26      496.31      7.61 o
   1   3   8      258.68      276.44      5.08 o
   2   3   8       24.24       25.84      1.80 o
   3   3   8      218.11      222.81      5.85 o
   4   3   8      761.11      758.01     13.25 o
   5   3   8        1.00       -0.33      1.86 o
   6   3   8       17.19       15.22      2.75 o
   7   3   8      104.04      107.29      5.96 o
   8   3   8       66.77       75.34      5.55 o
  -9   4   8        4.14        6.53      5.83 o
  -8   4   8        1.14        2.63      4.12 o
  -7   4   8       22.20       20.91      3.81 o
  -6   4   8      261.93      274.90     10.05 o
  -5   4   8       22.06       19.37      2.87 o
  -4   4   8       17.56       20.00      2.56 o
  -3   4   8        6.03        4.49      1.81 o
  -2   4   8       77.90       76.34      2.67 o
  -1   4   8     1122.66     1103.42     16.78 o
   0   4   8      120.44      145.87      3.79 o
   1   4   8       96.40       84.64      2.98 o
   2   4   8     1427.35     1471.31     22.61 o
   3   4   8      337.67      313.66      7.11 o
   4   4   8        0.08        2.58      1.79 o
   5   4   8       67.54       65.51      4.47 o
   6   4   8      351.63      367.09     11.72 o
   7   4   8       16.91       15.81      3.46 o
   8   4   8       55.96       57.41      8.03 o
  -9   5   8       18.18       16.70      6.34 o
  -8   5   8      132.30      129.10     15.34 o
  -7   5   8        1.13        3.42      3.12 o
  -6   5   8      201.93      218.89      9.91 o
  -5   5   8        9.39        9.39      2.82 o
  -4   5   8     1045.32     1097.08     21.55 o
  -3   5   8      210.05      201.86      6.32 o
  -2   5   8      301.73      343.42      6.33 o
  -1   5   8        4.10        4.85      1.51 o
   0   5   8       37.57       29.33      3.34 o
   1   5   8      817.79      763.01     12.07 o
   2   5   8        8.79       11.62      1.89 o
   3   5   8      123.53       97.89      4.24 o
   4   5   8       63.95       62.12      3.58 o
   5   5   8      159.28      157.41      6.72 o
   6   5   8        8.64        9.24      2.87 o
   7   5   8      145.76      147.36      7.35 o
   8   5   8       33.70       34.97      5.13 o
  -8   6   8        0.10        4.36      5.06 o
  -7   6   8        2.49        1.88      3.94 o
  -6   6   8       72.79       74.21      6.09 o
  -5   6   8        2.18        1.43      2.53 o
  -4   6   8        6.53       10.90      2.69 o
  -3   6   8       13.29       16.30      2.61 o
  -2   6   8      524.79      514.55     10.67 o
  -1   6   8      121.50      108.72      4.87 o
   0   6   8       23.48       17.51      3.44 o
   1   6   8      149.39      153.96      5.09 o
   2   6   8      326.34      384.27     10.31 o
   3   6   8       46.08       46.74      3.58 o
   4   6   8        1.34        0.45      1.90 o
   5   6   8        0.11        0.27      2.22 o
   6   6   8      174.08      183.32      7.85 o
   7   6   8       15.53        8.06      3.32 o
  -8   7   8       68.77       79.50      7.69 o
  -7   7   8        4.72        5.26      3.97 o
  -6   7   8       36.76       32.49      5.53 o
  -5   7   8      138.19      140.28      7.24 o
  -4   7   8      417.54      417.19     14.26 o
  -3   7   8       50.44       56.57      4.59 o
  -2   7   8       55.28       43.78      4.46 o
  -1   7   8     1438.93     1410.90     20.74 o
   0   7   8      514.15      503.74      9.49 o
   1   7   8     1097.85     1153.02     19.72 o
   2   7   8       17.43       26.02      2.85 o
   3   7   8      416.94      419.53     10.70 o
   4   7   8      245.47      274.44      8.06 o
   5   7   8      222.05      227.24     10.52 o
   6   7   8       60.39       67.92      5.06 o
   7   7   8       29.89       26.66      4.17 o
  -8   8   8        3.12        5.54      4.75 o
  -7   8   8        5.44        1.30      3.81 o
  -6   8   8       97.22       92.51      6.66 o
  -5   8   8      553.60      529.10     16.48 o
  -4   8   8       30.83       30.44      3.95 o
  -3   8   8      698.29      658.25     16.47 o
  -2   8   8      361.58      362.39      9.76 o
  -1   8   8      189.89      205.54      7.71 o
   0   8   8      278.71      250.28      6.24 o
   1   8   8       82.60       84.82      4.12 o
   2   8   8        0.57        0.63      2.15 o
   3   8   8      221.38      227.57      7.76 o
   4   8   8       97.53       75.21      4.86 o
   5   8   8       82.34       76.48      6.75 o
   6   8   8       72.39       67.60      8.49 o
   7   8   8       37.35       46.90      6.05 o
  -7   9   8        7.20        2.81      4.47 o
  -6   9   8      114.87       89.12      8.08 o
  -5   9   8      523.30      507.05     16.50 o
  -4   9   8        0.70        1.40      2.86 o
  -3   9   8      298.75      292.76     10.24 o
  -2   9   8      461.10      467.36     11.56 o
  -1   9   8        8.79        5.35      2.12 o
   0   9   8       67.21       65.37      3.71 o
   1   9   8      214.46      210.12      8.77 o
   2   9   8       13.05       11.96      2.98 o
   3   9   8       37.60       28.56      3.90 o
   4   9   8       24.44       13.57      3.11 o
   5   9   8       24.90       17.43      3.67 o
   6   9   8       21.02       18.92      4.53 o
  -7  10   8        0.11       -1.83      4.21 o
  -6  10   8        9.79        6.27      4.16 o
  -5  10   8       50.03       59.14      5.78 o
  -4  10   8      145.06      140.33      7.24 o
  -3  10   8       25.78       28.25      4.47 o
  -2  10   8      906.67      901.07     19.15 o
  -1  10   8       64.42       58.11      4.79 o
   0  10   8        5.43        3.01      2.34 o
   1  10   8       52.97       67.69      4.67 o
   2  10   8       92.27       96.43      7.48 o
   3  10   8        5.77        1.62      2.93 o
   4  10   8       14.59       11.05      4.04 o
   5  10   8       19.87       12.89      4.09 o
   6  10   8      139.44      167.25     11.36 o
  -6  11   8      219.39      205.53     10.06 o
  -5  11   8       23.98       10.93      4.08 o
  -4  11   8        3.85        4.75      3.37 o
  -3  11   8      135.70      124.87      7.53 o
  -2  11   8        5.85        1.66      3.17 o
  -1  11   8        3.02        0.98      3.04 o
   0  11   8      401.73      400.46     11.06 o
   1  11   8      115.66      122.97      8.24 o
   2  11   8       41.87       40.16      4.90 o
   3  11   8       50.17       52.14      5.21 o
   4  11   8       17.31        8.64      4.30 o
   5  11   8       66.84       61.04      9.98 o
  -5  12   8      247.47      248.23     11.12 o
  -4  12   8        2.18       -0.44      3.88 o
  -3  12   8       58.54       70.71      8.60 o
  -2  12   8       22.54       16.10      3.92 o
  -1  12   8      157.58      160.69     11.17 o
   0  12   8      324.59      316.98     19.83 o
   1  12   8      595.52      672.56     15.95 o
   2  12   8      246.13      298.17     18.22 o
   3  12   8        9.43        8.88      4.31 o
   4  12   8        1.35        6.10      4.80 o
  -4  13   8       11.74        1.32      4.98 o
  -3  13   8       27.30       12.61      4.70 o
  -2  13   8       29.98       26.62      5.58 o
  -1  13   8        2.87        4.74      3.73 o
   0  13   8        0.28        0.47      3.90 o
   1  13   8        1.69       -1.93      3.81 o
   2  13   8        5.94        0.39      4.75 o
   3  13   8       37.43       44.71      7.29 o
  -2  14   8       65.89       64.08      8.33 o
  -1  14   8       59.26       74.73      7.03 o
   0  14   8        8.36       -3.13      4.78 o
   1  14   8        0.01        0.99      5.00 o
  -9   1   9       12.11       14.80      5.64 o
  -8   1   9       55.83       71.37      6.97 o
  -7   1   9       32.60       22.36      4.35 o
  -6   1   9       15.35       12.15      3.45 o
  -5   1   9       11.52       12.73      2.62 o
  -4   1   9      128.65      140.18      7.36 o
  -3   1   9      411.54      413.17      8.01 o
  -2   1   9       55.61       48.91      2.69 o
  -1   1   9      216.22      252.06      4.62 o
   0   1   9      110.01      114.97      3.09 o
   1   1   9        5.49        8.70      1.24 o
   2   1   9     1107.72     1075.51     16.66 o
   3   1   9      347.53      333.79      7.25 o
   4   1   9     2567.48     2492.38     37.06 o
   5   1   9      736.32      736.13     13.73 o
   6   1   9      111.06      102.77      5.40 o
   7   1   9      184.05      180.72      7.04 o
   8   1   9       52.85       62.34      4.77 o
  -9   2   9      168.89      165.34     16.38 o
  -8   2   9      190.43      165.35     10.19 o
  -7   2   9       88.39       78.75      6.77 o
  -6   2   9      217.20      224.49      9.04 o
  -5   2   9       68.36       66.27      5.28 o
  -4   2   9       96.83      107.73      6.17 o
  -3   2   9       45.77       45.50      3.01 o
  -2   2   9     2634.60     2617.95     41.85 o
  -1   2   9      461.50      470.26      7.92 o
   0   2   9       47.13       58.01      2.75 o
   1   2   9        0.20        1.31      1.11 o
   2   2   9     2550.49     2465.26     35.54 o
   3   2   9      114.57      122.31      6.25 o
   4   2   9       48.03       60.04      3.52 o
   5   2   9        5.82        5.75      2.34 o
   6   2   9      181.02      171.93      6.47 o
   7   2   9       66.47       55.40      4.19 o
   8   2   9       34.56       30.48      4.49 o
  -9   3   9       35.10       34.87      8.36 o
  -8   3   9      107.04      104.50      9.36 o
  -7   3   9       26.82       28.18      5.24 o
  -6   3   9      356.86      352.65     11.10 o
  -5   3   9       28.99       29.30      3.04 o
  -4   3   9       25.14       29.34      2.60 o
  -3   3   9      822.89      804.95     20.17 o
  -2   3   9       33.17       40.52      3.14 o
  -1   3   9      112.60      124.62      4.18 o
   0   3   9       66.11       59.70      2.76 o
   1   3   9      512.72      525.34      8.36 o
   2   3   9        3.08        4.59      1.43 o
   3   3   9      191.23      190.98      5.43 o
   4   3   9      692.83      707.92     13.59 o
   5   3   9      275.57      248.39      7.61 o
   6   3   9        6.56        2.30      2.35 o
   7   3   9        0.96       -1.74      2.59 o
   8   3   9       57.35       52.97      7.06 o
  -9   4   9       41.10       22.50      8.00 o
  -8   4   9      236.10      243.64     14.11 o
  -7   4   9      118.13      111.88      7.92 o
  -6   4   9       82.23       97.82      7.18 o
  -5   4   9      207.16      220.35      8.61 o
  -4   4   9       15.16       21.38      2.55 o
  -3   4   9       38.01       56.11      3.17 o
  -2   4   9      323.24      298.70      8.70 o
  -1   4   9       83.49       99.55      3.67 o
   0   4   9       76.72       84.39      2.74 o
   1   4   9       65.44       79.74      3.15 o
   2   4   9       14.54       21.37      2.07 o
   3   4   9      110.56      108.40      4.39 o
   4   4   9       26.65       26.64      2.74 o
   5   4   9       96.52       94.50      5.09 o
   6   4   9        0.00        3.08      2.57 o
   7   4   9       10.16       13.44      3.54 o
   8   4   9        1.74       12.65      5.22 o
  -9   5   9       13.33       23.19      8.05 o
  -8   5   9       43.17       40.34      6.93 o
  -7   5   9       12.62       18.03      4.38 o
  -6   5   9      226.06      223.27     10.01 o
  -5   5   9        7.91        8.06      2.64 o
  -4   5   9     2872.14     2787.81     54.78 o
  -3   5   9       14.90       12.62      2.48 o
  -2   5   9       25.06       34.02      2.72 o
  -1   5   9      527.16      522.64      9.75 o
   0   5   9      808.58      786.26     12.96 o
   1   5   9      367.95      355.59      6.85 o
   2   5   9      745.84      747.44     13.04 o
   3   5   9      527.20      485.66      9.78 o
   4   5   9      348.44      365.73      9.77 o
   5   5   9      115.07       95.21      5.26 o
   6   5   9       61.59       54.53      4.50 o
   7   5   9       63.73       53.19      4.82 o
  -8   6   9        1.71       -0.35      5.61 o
  -7   6   9       30.18       27.27      4.90 o
  -6   6   9       34.82       31.79      4.51 o
  -5   6   9       66.57       65.97      4.95 o
  -4   6   9      102.52      102.48      5.78 o
  -3   6   9      189.46      193.64      7.04 o
  -2   6   9      574.05      599.06     12.12 o
  -1   6   9     2140.54     2089.25     30.68 o
   0   6   9      500.97      516.98     10.20 o
   1   6   9     2004.29     1982.52     29.73 o
   2   6   9      542.11      503.54      9.84 o
   3   6   9      197.24      180.38      9.74 o
   4   6   9       46.05       34.08      3.19 o
   5   6   9      165.02      143.09      6.61 o
   6   6   9        0.52       -0.74      3.04 o
   7   6   9      140.85      137.26      7.37 o
  -8   7   9        0.74        1.58      5.05 o
  -7   7   9       24.39       24.40      4.90 o
  -6   7   9        3.34        1.89      3.02 o
  -5   7   9        0.06        1.55      2.60 o
  -4   7   9       13.97       15.46      5.12 o
  -3   7   9        9.58        7.44      2.66 o
  -2   7   9      482.79      481.62     10.54 o
  -1   7   9      315.33      318.85      7.57 o
   0   7   9      102.40      130.29      4.48 o
   1   7   9      406.89      403.55      9.26 o
   2   7   9      982.88      861.94     16.80 o
   3   7   9        4.91        3.78      2.28 o
   4   7   9      157.62      136.62      5.89 o
   5   7   9      130.21      133.17      7.03 o
   6   7   9        1.16        1.61      3.06 o
   7   7   9       14.13       19.62      4.24 o
  -8   8   9        0.78        4.32      6.20 o
  -7   8   9       85.63       80.59      7.58 o
  -6   8   9       87.29       83.35      6.42 o
  -5   8   9      185.12      180.63      8.64 o
  -4   8   9        9.88        4.33      4.16 o
  -3   8   9       14.96       10.73      3.14 o
  -2   8   9       14.06       12.87      2.68 o
  -1   8   9       40.67       37.66      3.30 o
   0   8   9        2.35        0.34      1.91 o
   1   8   9      535.31      517.41     12.53 o
   2   8   9      163.74      191.96      7.55 o
   3   8   9       60.77       59.55      4.91 o
   4   8   9       32.09       21.52      3.30 o
   5   8   9        0.29        0.41      2.80 o
   6   8   9       55.98       59.63      5.24 o
  -7   9   9       80.48       71.37      7.32 o
  -6   9   9       13.14       17.21      4.39 o
  -5   9   9      211.56      222.48     10.09 o
  -4   9   9      128.88      120.31      6.55 o
  -3   9   9       64.31       64.10      5.36 o
  -2   9   9        0.03        1.39      2.54 o
  -1   9   9       25.85       40.99      3.69 o
   0   9   9      271.97      281.52     10.30 o
   1   9   9      267.68      245.27      8.19 o
   2   9   9       27.66       17.48      3.32 o
   3   9   9        2.83        2.47      2.86 o
   4   9   9      271.68      297.13     11.74 o
   5   9   9      143.37      152.46      7.94 o
   6   9   9        2.41        4.05      3.99 o
  -6  10   9      153.34      155.32     15.01 o
  -5  10   9       47.98       51.58      5.28 o
  -4  10   9        5.83        3.42      3.25 o
  -3  10   9       46.90       46.18      5.04 o
  -2  10   9        3.84        3.66      3.59 o
  -1  10   9      156.97      152.97      7.46 o
   0  10   9        0.19       -1.61      2.54 o
   1  10   9        4.73        4.80      3.03 o
   2  10   9       17.74       16.02      3.25 o
   3  10   9       54.29       52.29      4.98 o
   4  10   9       14.20       11.04      3.64 o
   5  10   9       26.52       28.63      4.91 o
  -6  11   9      349.05      323.58     22.49 o
  -5  11   9      227.60      213.24      9.68 o
  -4  11   9       99.22       74.58      5.88 o
  -3  11   9        2.81        0.97      3.53 o
  -2  11   9        0.03       -2.10      3.02 o
  -1  11   9        7.74        1.60      3.28 o
   0  11   9        1.32       -2.39      3.43 o
   1  11   9        3.69       -0.22      3.20 o
   2  11   9       27.94       35.05      4.53 o
   3  11   9       26.59       26.69      4.45 o
   4  11   9       18.68       16.99      4.35 o
   5  11   9      105.82       97.97     11.03 o
  -5  12   9       46.36       48.02      5.67 o
  -4  12   9        4.45        2.81      4.30 o
  -3  12   9        2.70       -2.13      3.69 o
  -2  12   9       90.94       91.15      6.37 o
  -1  12   9        7.76       10.86      4.15 o
   0  12   9        2.82       -0.82      3.81 o
   1  12   9        0.48        1.41      3.91 o
   2  12   9       49.80       38.84      8.97 o
   3  12   9       21.64       20.27      5.27 o
   4  12   9        2.67       -1.71     10.95 o
  -4  13   9       85.78       85.47     13.47 o
  -3  13   9       24.55       19.43      5.24 o
  -2  13   9      137.38      169.31     11.73 o
  -1  13   9        7.85       11.35      4.03 o
   0  13   9       30.04       36.67      5.68 o
   1  13   9      137.29      146.81     13.30 o
   2  13   9        7.11        1.42      4.73 o
  -1  14   9      415.30      522.17     40.70 o
   0  14   9       25.86       18.66     13.65 o
  -9   0  10       84.02      100.44     14.12 o
  -8   0  10       32.15       24.87      8.20 o
  -7   0  10       42.27       57.39     13.92 o
  -6   0  10       85.11       78.74     11.83 o
  -5   0  10       39.76       48.81      8.84 o
  -4   0  10      996.70      528.31     32.33 o
  -3   0  10     2646.99     2829.68     77.23 o
  -2   0  10     8214.96     8358.34    220.34 o
  -1   0  10     2814.29     2907.23     64.35 o
   0   0  10       99.00       91.27     10.98 o
   1   0  10      580.09      597.91     14.11 o
   2   0  10     3429.14     3410.92     68.60 o
   3   0  10       19.04       12.12      2.68 o
   4   0  10      269.70      258.30     11.69 o
   5   0  10      291.00      295.06     14.68 o
   6   0  10      122.09      112.81      7.55 o
   7   0  10      508.85      516.66     16.67 o
   8   0  10       24.22       26.17      6.00 o
  -9   1  10       10.56        9.27      5.26 o
  -8   1  10       18.42       23.87      5.21 o
  -7   1  10      132.01      129.91      8.87 o
  -6   1  10       17.67       11.95      4.27 o
  -5   1  10       79.92       87.85      6.15 o
  -4   1  10      795.74      718.06     47.52 o
  -3   1  10      355.91      384.20      8.38 o
  -2   1  10       29.55       30.74      2.68 o
  -1   1  10      263.35      296.49      5.58 o
   0   1  10      199.80      182.62      4.20 o
   1   1  10      639.23      584.57      9.84 o
   2   1  10        0.15        2.27      1.53 o
   3   1  10     1366.99     1326.83     20.95 o
   4   1  10      421.06      424.94      9.04 o
   5   1  10        0.53       -1.79      1.79 o
   6   1  10      170.28      149.43      6.14 o
   7   1  10       29.34       21.88      3.26 o
   8   1  10       27.37       27.35      5.90 o
  -9   2  10      119.11       91.50      9.79 o
  -8   2  10       28.08       25.31      5.31 o
  -7   2  10        7.32        9.99      4.09 o
  -6   2  10       26.44       31.66      4.51 o
  -5   2  10       20.16       18.25      3.40 o
  -4   2  10       25.46       16.93      3.52 o
  -3   2  10      353.07      359.62      8.83 o
  -2   2  10       88.90      124.95      6.43 o
  -1   2  10      160.62      154.54      3.92 o
   0   2  10       11.54       13.24      1.31 o
   1   2  10      555.55      537.00      9.87 o
   2   2  10       17.98       22.06      3.68 o
   3   2  10      474.32      474.86      9.32 o
   4   2  10       85.36       76.22      4.99 o
   5   2  10        9.53       10.03      2.32 o
   6   2  10        0.07        1.77      2.24 o
   7   2  10        4.88        9.06      2.75 o
   8   2  10       18.75       16.32      4.42 o
  -9   3  10        8.08        5.53      5.88 o
  -8   3  10       49.96       61.03     11.90 o
  -7   3  10        1.88        2.63      3.65 o
  -6   3  10       49.50       49.85      8.64 o
  -5   3  10        7.50        3.58      2.55 o
  -4   3  10      204.16      206.69      5.64 o
  -3   3  10      160.53      159.30      4.79 o
  -2   3  10        3.37        3.54      1.35 o
  -1   3  10       19.23       25.63      1.89 o
   0   3  10      236.22      270.74      5.06 o
   1   3  10       73.95       75.15      3.17 o
   2   3  10      918.47      972.43     15.98 o
   3   3  10       84.03      101.62      4.29 o
   4   3  10     1714.37     1761.63     30.90 o
   5   3  10        1.96        1.02      2.35 o
   6   3  10      184.72      184.92      7.30 o
   7   3  10       10.09        6.23      4.90 o
   8   3  10      395.33      383.09     41.13 o
  -9   4  10       29.45       37.82      8.87 o
  -8   4  10        8.14       12.47      5.38 o
  -7   4  10       20.57       22.78      5.39 o
  -6   4  10      463.20      467.78     13.60 o
  -5   4  10       90.71       88.24      4.94 o
  -4   4  10       28.87       27.62      2.86 o
  -3   4  10        0.01        2.13      1.71 o
  -2   4  10      292.67      287.31      6.48 o
  -1   4  10      958.89      963.56     17.65 o
   0   4  10      209.92      193.12      4.23 o
   1   4  10        2.37        2.32      1.18 o
   2   4  10      731.44      745.94     13.02 o
   3   4  10      755.53      731.81     13.26 o
   4   4  10      128.84      134.51      5.76 o
   5   4  10      335.76      317.92     11.29 o
   6   4  10      251.31      286.53      9.76 o
   7   4  10        1.17        8.52      3.98 o
  -8   5  10       12.86        0.92      5.20 o
  -7   5  10       83.30       81.39      8.68 o
  -6   5  10       20.18       21.90      4.26 o
  -5   5  10       22.32       31.07      5.69 o
  -4   5  10      149.30      166.01      6.00 o
  -3   5  10      130.51      146.87      5.97 o
  -2   5  10      219.80      231.43      7.72 o
  -1   5  10        0.10        4.82      1.92 o
   0   5  10        2.85        7.57      1.55 o
   1   5  10      277.33      274.43      6.47 o
   2   5  10      149.39      156.06      5.18 o
   3   5  10       20.84       16.56      2.34 o
   4   5  10       45.29       40.10      3.63 o
   5   5  10        2.25        3.63      2.97 o
   6   5  10      109.84      101.29      6.79 o
   7   5  10       55.22       46.70      4.85 o
  -8   6  10        6.43       10.23      5.55 o
  -7   6  10       31.93       27.08      5.16 o
  -6   6  10        5.36        5.14      3.60 o
  -5   6  10        0.08       -2.08      2.36 o
  -4   6  10      118.91      113.39      5.63 o
  -3   6  10      749.33      730.57     15.80 o
  -2   6  10      100.89      103.30      5.80 o
  -1   6  10     2367.06     2292.70     38.24 o
   0   6  10       72.78       73.33      3.89 o
   1   6  10     1365.56     1259.46     21.22 o
   2   6  10       91.60      102.35      4.31 o
   3   6  10      250.30      246.74     10.46 o
   4   6  10       31.55       36.15      3.47 o
   5   6  10       23.79       20.06      3.51 o
   6   6  10       37.23       40.17      4.27 o
   7   6  10        2.91        4.85      3.43 o
  -8   7  10       35.67       30.75      8.18 o
  -7   7  10      209.20      219.35     17.93 o
  -6   7  10      225.37      226.06     11.01 o
  -5   7  10      126.03      128.53     10.07 o
  -4   7  10      925.86      877.45     20.62 o
  -3   7  10       56.77       64.88      6.15 o
  -2   7  10       33.78       33.04      3.00 o
  -1   7  10        0.12        0.54      2.04 o
   0   7  10      213.30      244.36      7.65 o
   1   7  10      353.08      366.57      9.18 o
   2   7  10      201.53      183.71      6.73 o
   3   7  10      105.36       88.92      4.67 o
   4   7  10      490.68      482.97     11.15 o
   5   7  10       40.63       33.35      3.75 o
   6   7  10       39.52       39.83      4.42 o
  -7   8  10      188.49      194.65     12.87 o
  -6   8  10       41.72       43.42      5.73 o
  -5   8  10       17.29        4.99      3.65 o
  -4   8  10      306.50      301.42      9.31 o
  -3   8  10       17.70       19.27      3.82 o
  -2   8  10      104.41      106.62      5.33 o
  -1   8  10      200.38      185.51      8.20 o
   0   8  10      157.78      160.48      6.38 o
   1   8  10       14.80        6.55      2.97 o
   2   8  10      172.52      169.01      7.39 o
   3   8  10       89.23       93.43      5.33 o
   4   8  10      108.66      119.73      6.26 o
   5   8  10        0.10        3.82      2.96 o
   6   8  10       91.85       93.08      6.35 o
  -7   9  10       24.54       23.35      5.64 o
  -6   9  10        1.10        1.97      3.74 o
  -5   9  10       13.01       11.34      3.60 o
  -4   9  10       26.40       21.51      3.72 o
  -3   9  10      107.47      106.38      6.71 o
  -2   9  10       19.62       15.11      3.04 o
  -1   9  10        0.05       -2.91      2.91 o
   0   9  10      174.54      153.07      8.36 o
   1   9  10       79.56       71.61      5.54 o
   2   9  10      123.23      108.76      8.57 o
   3   9  10       17.74       22.23      4.13 o
   4   9  10        0.07        2.45      2.93 o
   5   9  10       46.78       47.29      5.17 o
   6   9  10      243.00      243.89     19.66 o
  -6  10  10       51.68       38.24      6.46 o
  -5  10  10       97.96       79.78      7.30 o
  -4  10  10       60.10       51.01      4.93 o
  -3  10  10        0.44        5.18      3.56 o
  -2  10  10      160.18      167.87      7.69 o
  -1  10  10       29.52       33.62      4.15 o
   0  10  10        0.26       -1.35      3.14 o
   1  10  10        9.49        8.61      3.82 o
   2  10  10       87.13       84.99      5.80 o
   3  10  10        6.73       13.65      4.25 o
   4  10  10       34.78       36.46      5.52 o
   5  10  10       12.10       11.20      5.32 o
  -5  11  10       67.62       71.42     10.11 o
  -4  11  10      274.24      271.97     11.49 o
  -3  11  10       62.74       83.85      9.13 o
  -2  11  10       33.70       27.70      5.47 o
  -1  11  10      205.94      241.24     10.12 o
   0  11  10       80.55       76.66      6.45 o
   1  11  10        8.03       -0.89      3.68 o
   2  11  10      109.51      127.53     12.47 o
   3  11  10       20.79       16.37      7.39 o
   4  11  10      132.20      152.60     10.35 o
  -4  12  10       12.79        3.66      5.91 o
  -3  12  10       29.68       23.23      4.89 o
  -2  12  10      261.48      285.51     12.40 o
  -1  12  10       11.82        3.78      4.17 o
   0  12  10       57.15       68.12     10.05 o
   1  12  10       40.05       35.61      5.28 o
   2  12  10       36.58       27.97      8.70 o
   3  12  10      201.65      213.88     31.02 o
  -3  13  10       22.70       19.88      5.10 o
  -2  13  10       27.81       11.16      4.27 o
  -1  13  10      109.68      114.49      8.03 o
   0  13  10        1.79       -3.92      4.05 o
   1  13  10        2.64        0.98      4.72 o
   2  13  10        0.27       -6.19      6.19 o
  -9   1  11        4.99       -3.73      5.63 o
  -8   1  11       47.98       65.85      8.75 o
  -7   1  11       57.35       62.15      6.31 o
  -6   1  11      123.94      127.81     13.50 o
  -5   1  11      102.58      102.95      6.89 o
  -4   1  11      732.49      738.48     19.31 o
  -3   1  11       44.43       47.01      4.25 o
  -2   1  11        0.62        2.13      1.35 o
  -1   1  11      502.27      522.31      9.70 o
   0   1  11      474.03      460.80      8.45 o
   1   1  11      761.74      794.14     12.88 o
   2   1  11       46.11       52.62      4.31 o
   3   1  11      133.73      128.60      5.04 o
   4   1  11       39.34       40.41      3.57 o
   5   1  11        0.75        2.78      2.09 o
   6   1  11      261.11      255.28      8.00 o
   7   1  11       12.88       10.04      3.08 o
  -9   2  11        5.99        9.74      6.01 o
  -8   2  11      137.60      145.01      9.95 o
  -7   2  11        5.89        1.12      3.65 o
  -6   2  11       63.45       57.07      5.83 o
  -5   2  11      245.05      229.11     10.25 o
  -4   2  11      386.26      364.98     11.78 o
  -3   2  11       24.03       25.89      3.15 o
  -2   2  11      247.54      236.79      6.12 o
  -1   2  11      416.75      450.25      8.66 o
   0   2  11     1128.22     1139.86     17.45 o
   1   2  11      951.53      907.04     14.48 o
   2   2  11     3360.08     3364.99     48.73 o
   3   2  11     1363.37     1350.75     22.62 o
   4   2  11       18.22       11.30      2.38 o
   5   2  11       39.35       36.23      3.66 o
   6   2  11      138.24      141.85      7.77 o
   7   2  11       47.62       44.43      4.42 o
  -9   3  11       19.11       22.65      7.08 o
  -8   3  11        5.39        6.13      5.01 o
  -7   3  11        8.11        7.70      3.96 o
  -6   3  11       48.02       41.29      5.40 o
  -5   3  11       39.77       44.06      4.89 o
  -4   3  11       41.58       42.42      5.28 o
  -3   3  11      473.79      464.28      9.10 o
  -2   3  11      174.25      170.65      4.79 o
  -1   3  11        1.40        2.08      1.61 o
   0   3  11     1157.11     1179.60     16.53 o
   1   3  11      112.14      112.07      3.73 o
   2   3  11      162.98      171.21      5.14 o
   3   3  11        1.83        5.03      2.31 o
   4   3  11        0.03        2.30      2.04 o
   5   3  11       22.72       27.02      3.20 o
   6   3  11       85.40       72.75      4.92 o
   7   3  11       20.84       24.15      3.94 o
  -8   4  11        2.58        4.46      4.90 o
  -7   4  11        2.59        1.69      4.37 o
  -6   4  11      203.04      225.84     10.82 o
  -5   4  11       19.17       18.65      3.57 o
  -4   4  11        2.40        2.93      1.87 o
  -3   4  11      151.60      157.22      5.58 o
  -2   4  11      133.24      141.59      5.04 o
  -1   4  11      390.43      366.56      8.50 o
   0   4  11      524.73      532.61      9.64 o
   1   4  11     1053.61     1023.04     15.71 o
   2   4  11        0.03        0.14      2.15 o
   3   4  11      517.40      502.95     11.09 o
   4   4  11       69.22       67.46      4.33 o
   5   4  11        7.50        4.75      3.16 o
   6   4  11        0.09        3.35      2.87 o
   7   4  11        0.72        3.40      3.20 o
  -8   5  11       47.39       39.04      6.99 o
  -7   5  11       63.83       65.56     11.48 o
  -6   5  11       54.11       57.12      6.76 o
  -5   5  11      195.17      177.60      9.39 o
  -4   5  11      285.85      296.00      7.44 o
  -3   5  11      743.93      704.39     13.56 o
  -2   5  11      719.26      697.54     15.17 o
  -1   5  11      375.17      387.70      8.45 o
   0   5  11      819.27      752.42     13.74 o
   1   5  11      122.83      132.40      5.23 o
   2   5  11       39.50       53.47      3.25 o
   3   5  11       20.07       22.60      2.62 o
   4   5  11       14.82       10.12      2.82 o
   5   5  11      318.66      329.13      9.86 o
   6   5  11       76.24       81.03      6.54 o
   7   5  11        2.45        4.78      4.80 o
  -8   6  11      194.10      170.69     12.71 o
  -7   6  11        8.71        6.90      5.15 o
  -6   6  11      426.63      397.61     14.21 o
  -5   6  11      242.74      237.24     14.79 o
  -4   6  11      218.80      217.44      7.52 o
  -3   6  11      817.07      797.63     15.36 o
  -2   6  11      349.84      359.22      8.60 o
  -1   6  11      843.84      859.16     16.45 o
   0   6  11     1317.42     1280.78     25.05 o
   1   6  11        0.10        4.65      2.05 o
   2   6  11       74.16       78.42      3.91 o
   3   6  11      111.96      129.32      6.48 o
   4   6  11      426.63      444.74     11.28 o
   5   6  11        1.08        4.00      2.70 o
   6   6  11      102.24      101.88      6.22 o
  -8   7  11        6.70        8.50      5.93 o
  -7   7  11      180.67      186.77     12.80 o
  -6   7  11       33.78       31.33      6.00 o
  -5   7  11        2.20       -1.10      2.73 o
  -4   7  11       97.09      104.28      5.69 o
  -3   7  11      191.91      183.56      6.97 o
  -2   7  11        6.37        7.48      2.37 o
  -1   7  11       97.92       91.86      4.64 o
   0   7  11        0.21        2.78      2.21 o
   1   7  11      152.98      153.34      7.58 o
   2   7  11       20.98       13.40      2.68 o
   3   7  11       17.94       12.88      3.04 o
   4   7  11      113.40       95.38      5.18 o
   5   7  11      141.80      151.47      7.27 o
   6   7  11        0.62        2.68      3.21 o
  -7   8  11        4.07        8.39      5.61 o
  -6   8  11       29.91       33.16      6.25 o
  -5   8  11       92.00       95.95      6.02 o
  -4   8  11       38.01       38.57      6.59 o
  -3   8  11       17.82       13.91      3.46 o
  -2   8  11       26.32       22.79      3.68 o
  -1   8  11       66.81       67.39      4.53 o
   0   8  11      157.83      137.08      6.21 o
   1   8  11       44.73       29.94      5.45 o
   2   8  11       51.78       64.82      5.46 o
   3   8  11       10.83        4.71      2.89 o
   4   8  11       34.67       50.59      6.51 o
   5   8  11        0.52        2.73      3.04 o
   6   8  11      197.49      236.51     14.62 o
  -7   9  11       10.36        9.15      6.31 o
  -6   9  11       36.50       26.79      5.23 o
  -5   9  11       12.68        7.52      3.74 o
  -4   9  11       78.92       74.14      5.43 o
  -3   9  11       58.05       56.76      5.79 o
  -2   9  11        0.03        0.59      2.53 o
  -1   9  11       32.29       24.68      3.47 o
   0   9  11        2.81        2.15      3.19 o
   1   9  11      172.94      163.49      8.49 o
   2   9  11      217.66      206.93     17.18 o
   3   9  11        5.32        4.15      3.62 o
   4   9  11       34.18       20.51      3.81 o
   5   9  11       73.00       79.16      6.45 o
  -6  10  11        2.68        5.36      4.53 o
  -5  10  11        0.26       -0.73      3.42 o
  -4  10  11      122.70      118.83      6.96 o
  -3  10  11       30.46       21.61      4.27 o
  -2  10  11       98.54      111.68      6.47 o
  -1  10  11      307.65      302.49     12.84 o
   0  10  11       15.93       16.12      5.34 o
   1  10  11       18.44       13.54      4.18 o
   2  10  11      122.26      115.75      7.50 o
   3  10  11      319.01      336.83     14.18 o
   4  10  11       24.32       24.89      9.89 o
  -5  11  11        2.80       -2.89      3.94 o
  -4  11  11      136.23      125.57      7.37 o
  -3  11  11       79.44       89.84      7.67 o
  -2  11  11       41.97       34.87      5.78 o
  -1  11  11        3.19        4.35      3.48 o
   0  11  11        0.04       -1.96      3.86 o
   1  11  11        6.11        1.02      4.03 o
   2  11  11       20.90       16.95      4.91 o
   3  11  11       43.75       36.45     10.14 o
   4  11  11      106.68      115.31     17.64 o
  -4  12  11        0.99       -4.01      4.01 o
  -3  12  11        0.16       -3.88      3.88 o
  -2  12  11        2.88       -1.70      3.65 o
  -1  12  11      125.78      155.72     11.53 o
   0  12  11        1.91       -0.20      4.15 o
   1  12  11      140.13      163.57      9.55 o
   2  12  11       33.78       20.81      9.17 o
   3  12  11       39.42       20.56     14.10 o
  -2  13  11      186.52      208.80      9.60 o
  -1  13  11       12.94        3.29      4.52 o
   0  13  11       91.60       94.07     15.30 o
   1  13  11       78.73       82.35      9.87 o
  -9   0  12       49.15       59.22     12.01 o
  -8   0  12       55.25       58.80     11.35 o
  -7   0  12      256.15      271.12     20.99 o
  -6   0  12      270.18      260.69     18.08 o
  -5   0  12     1046.87     1065.57     42.53 o
  -4   0  12       35.32       19.08      5.12 o
  -3   0  12      156.47      200.53     28.35 o
  -2   0  12        9.32        1.35      3.80 o
  -1   0  12      325.38      313.46     27.60 o
   0   0  12      910.69      922.50     22.94 o
   1   0  12      185.62      170.82      6.99 o
   2   0  12       15.41       13.24      2.98 o
   3   0  12      729.08      693.75     17.90 o
   4   0  12      217.28      241.52     14.78 o
   5   0  12        1.60       -3.02      3.02 o
   6   0  12       52.87       55.20     10.17 o
   7   0  12        1.18       -1.76      4.96 o
  -9   1  12        0.19        2.46      5.99 o
  -8   1  12        0.40       -3.96      3.96 o
  -7   1  12        2.26        1.00      3.74 o
  -6   1  12      221.17      219.49     11.09 o
  -5   1  12      543.71      552.95     16.40 o
  -4   1  12     1253.32     1266.79     30.22 o
  -3   1  12      175.48      170.70      7.92 o
  -2   1  12      318.33      313.86     12.86 o
  -1   1  12        3.26        5.11      1.78 o
   0   1  12      955.79      991.18     17.45 o
   1   1  12        1.63        1.38      1.53 o
   2   1  12       36.88       41.22      2.61 o
   3   1  12      276.58      291.13      7.47 o
   4   1  12       66.09       71.57      4.19 o
   5   1  12      276.67      268.06      7.80 o
   6   1  12       61.01       63.64      4.46 o
   7   1  12       79.38       81.43      5.29 o
  -9   2  12       15.62       10.62      6.41 o
  -8   2  12        0.84        0.44      4.58 o
  -7   2  12       15.39        7.25      4.10 o
  -6   2  12       28.21       33.23      4.72 o
  -5   2  12       29.97       27.82      4.10 o
  -4   2  12       56.74       60.23      5.20 o
  -3   2  12        0.07       -0.61      2.14 o
  -2   2  12        3.39        4.46      1.97 o
  -1   2  12      242.60      247.21      6.72 o
   0   2  12      828.24      861.60     17.42 o
   1   2  12      802.26      850.54     13.43 o
   2   2  12     1982.53     2044.32     30.90 o
   3   2  12       11.00       15.38      2.56 o
   4   2  12        2.76        0.00      2.04 o
   5   2  12       88.36       86.91      4.97 o
   6   2  12       92.78       93.03      5.58 o
   7   2  12       12.53        7.45      3.36 o
  -8   3  12       55.37       56.63      8.08 o
  -7   3  12       65.30       65.65      8.32 o
  -6   3  12      190.69      199.65     17.22 o
  -5   3  12        7.99        4.00      3.07 o
  -4   3  12      102.06      113.00     11.12 o
  -3   3  12      451.42      460.99     12.23 o
  -2   3  12      172.23      149.41      4.62 o
  -1   3  12        6.44        8.36      1.92 o
   0   3  12      311.91      306.80      8.20 o
   1   3  12      187.81      188.37      5.16 o
   2   3  12      136.00      140.36      4.96 o
   3   3  12        0.22        1.59      2.00 o
   4   3  12      108.55      112.42      5.39 o
   5   3  12      118.98      132.42      7.18 o
   6   3  12      110.85      108.11      6.15 o
   7   3  12       98.85      106.65      7.03 o
  -8   4  12       56.17       68.59      8.50 o
  -7   4  12        0.25        4.17      4.52 o
  -6   4  12       13.36       19.85      4.41 o
  -5   4  12      208.50      233.25     10.75 o
  -4   4  12      142.41      153.21      7.96 o
  -3   4  12       21.09       18.18      2.64 o
  -2   4  12        8.40        6.58      2.39 o
  -1   4  12       59.38       56.04      3.71 o
   0   4  12     1711.52     1769.88     30.63 o
   1   4  12       23.75       45.38      4.36 o
   2   4  12      821.16      831.61     14.49 o
   3   4  12       52.93       41.79      3.80 o
   4   4  12      711.22      712.29     14.67 o
   5   4  12      397.92      394.57     12.95 o
   6   4  12      364.65      378.06     11.25 o
   7   4  12      295.09      286.70     11.56 o
  -8   5  12       13.72        7.80      6.00 o
  -7   5  12       11.27        6.44      4.83 o
  -6   5  12        4.10        5.00      3.92 o
  -5   5  12      637.33      613.19     20.70 o
  -4   5  12        3.48        8.39      2.74 o
  -3   5  12     2272.78     2218.31     35.03 o
  -2   5  12      204.46      199.19      5.85 o
  -1   5  12      451.15      419.55      8.96 o
   0   5  12      270.20      265.08      7.38 o
   1   5  12       55.40       51.38      3.54 o
   2   5  12        0.92        0.58      1.76 o
   3   5  12        0.71        0.74      2.01 o
   4   5  12       23.73       31.67      4.03 o
   5   5  12       17.32       17.39      4.13 o
   6   5  12        0.55        2.66      2.98 o
  -8   6  12      261.43      275.09     16.19 o
  -7   6  12        4.64       -4.47      4.47 o
  -6   6  12      804.76      795.17     25.52 o
  -5   6  12       18.47       14.43      3.88 o
  -4   6  12      135.22      149.28      8.08 o
  -3   6  12       60.36       66.71      3.66 o
  -2   6  12       83.09       86.53      4.16 o
  -1   6  12      161.28      169.15      5.78 o
   0   6  12        2.16       -1.77      2.40 o
   1   6  12      178.93      159.62      6.74 o
   2   6  12       70.82       68.89      5.56 o
   3   6  12        5.98        2.09      2.19 o
   4   6  12       15.88       20.03      3.28 o
   5   6  12       22.44       21.43      3.55 o
   6   6  12       18.06       17.51      4.46 o
  -7   7  12       42.37       41.39      7.43 o
  -6   7  12      149.62      157.49     11.48 o
  -5   7  12        1.51       -0.67      3.90 o
  -4   7  12        7.79        6.67      2.69 o
  -3   7  12        3.49        4.57      2.30 o
  -2   7  12      551.93      545.69     14.86 o
  -1   7  12      228.39      212.57      6.87 o
   0   7  12      330.54      337.36      9.60 o
   1   7  12      389.38      366.19     11.57 o
   2   7  12      106.74      128.42      7.09 o
   3   7  12        4.32        2.34      2.81 o
   4   7  12       40.47       39.46      3.98 o
   5   7  12       78.64       77.45      5.45 o
   6   7  12       87.70      108.65      8.13 o
  -7   8  12        3.75        4.01      5.74 o
  -6   8  12       49.71       41.55      6.60 o
  -5   8  12       67.84       66.02      7.44 o
  -4   8  12       24.12       22.74      3.67 o
  -3   8  12        4.30        2.31      2.33 o
  -2   8  12        7.54        3.12      2.85 o
  -1   8  12      188.19      187.21      6.90 o
   0   8  12      619.12      573.63     13.82 o
   1   8  12       33.73       42.44      5.52 o
   2   8  12      290.66      262.08     11.78 o
   3   8  12      273.95      309.56     14.37 o
   4   8  12      218.21      245.17     11.11 o
   5   8  12      186.47      211.88     12.47 o
  -6   9  12       69.49       60.72      8.15 o
  -5   9  12        0.84       -0.62      3.46 o
  -4   9  12       29.72       17.10      3.55 o
  -3   9  12      186.20      197.57      9.23 o
  -2   9  12       16.23       17.50      4.41 o
  -1   9  12       39.06       33.48      3.79 o
   0   9  12       22.40       17.69      4.35 o
   1   9  12        0.01       -0.91      3.31 o
   2   9  12       58.99       63.99      6.65 o
   3   9  12       86.95       86.94      7.81 o
   4   9  12       10.86        8.01      4.35 o
   5   9  12      123.60      142.58      9.99 o
  -6  10  12       32.43       25.80      6.73 o
  -5  10  12        7.47        5.66      4.39 o
  -4  10  12       37.39       32.00      4.56 o
  -3  10  12        8.09        5.34      3.68 o
  -2  10  12      173.20      186.51      8.86 o
  -1  10  12       16.18       19.68      6.77 o
   0  10  12        4.69       -2.58      3.53 o
   1  10  12       44.75       38.26      5.78 o
   2  10  12       75.39       71.65      6.47 o
   3  10  12       53.03       50.86      7.06 o
   4  10  12      158.16      169.35     14.91 o
  -5  11  12        4.28       -4.07      4.07 o
  -4  11  12      229.10      254.57     18.49 o
  -3  11  12        8.87        2.84      4.47 o
  -2  11  12       10.30        6.04      3.80 o
  -1  11  12       93.83       87.82      6.97 o
   0  11  12        0.05       -3.72      3.72 o
   1  11  12       85.70       88.26      7.36 o
   2  11  12       20.30        7.37      5.11 o
   3  11  12       47.36       62.06     10.83 o
  -3  12  12       42.82       34.79      5.55 o
  -2  12  12        7.75        5.60      4.00 o
  -1  12  12       25.04       20.82      4.99 o
   0  12  12       94.15       85.12      7.22 o
   1  12  12        1.10        4.18      4.54 o
   2  12  12        0.12       -2.55      5.39 o
  -8   1  13        0.08        6.27      5.58 o
  -7   1  13        1.83        5.17      4.15 o
  -6   1  13      298.55      318.40     12.49 o
  -5   1  13      250.84      260.46     10.84 o
  -4   1  13      137.21      149.50      8.25 o
  -3   1  13      561.48      558.41     15.75 o
  -2   1  13      500.70      480.09     15.73 o
  -1   1  13        2.21        2.85      3.53 o
   0   1  13     1027.81     1034.63     17.54 o
   1   1  13        5.63        2.67      1.60 o
   2   1  13        3.36        1.90      2.54 o
   3   1  13      220.65      247.01      8.63 o
   4   1  13       10.72        8.81      3.33 o
   5   1  13      154.12      149.57      6.55 o
   6   1  13      223.83      238.91      8.76 o
   7   1  13        3.52        3.06      3.82 o
  -8   2  13      107.89      123.40      9.59 o
  -7   2  13       12.63       13.55      4.67 o
  -6   2  13      144.53      136.66      8.88 o
  -5   2  13       56.12       55.40      5.66 o
  -4   2  13      137.01      140.54      8.05 o
  -3   2  13      324.08      345.16     11.54 o
  -2   2  13      266.64      253.91      7.92 o
  -1   2  13     1249.06     1206.03     23.13 o
   0   2  13       37.94       51.93      3.72 o
   1   2  13      162.78      143.38      5.35 o
   2   2  13       21.28       18.85      2.33 o
   3   2  13       10.21        5.53      2.43 o
   4   2  13      863.26      831.49     16.42 o
   5   2  13       54.75       50.59      4.98 o
   6   2  13       16.67       15.83      3.40 o
   7   2  13      135.22      147.16      8.35 o
  -8   3  13        2.88        7.53      6.55 o
  -7   3  13        3.93        4.26      4.17 o
  -6   3  13       79.69       96.39      7.60 o
  -5   3  13      213.00      212.16     10.61 o
  -4   3  13        0.17        1.36      2.89 o
  -3   3  13      133.76      146.01      7.96 o
  -2   3  13      139.15      154.30      5.97 o
  -1   3  13     2344.71     2282.15     38.46 o
   0   3  13      641.56      653.70     14.39 o
   1   3  13     2141.40     2071.59     35.17 o
   2   3  13       16.30       24.82      3.64 o
   3   3  13       70.15       44.80      3.50 o
   4   3  13      185.39      200.89      9.03 o
   5   3  13        3.55        1.05      3.02 o
   6   3  13       28.05       24.70      3.91 o
  -8   4  13        4.81       11.38      5.95 o
  -7   4  13       23.70       25.93      7.72 o
  -6   4  13       31.63       36.13      5.31 o
  -5   4  13        3.63       10.87      3.60 o
  -4   4  13       73.11       69.52      8.03 o
  -3   4  13       22.60       24.36      2.38 o
  -2   4  13       25.46       19.46      2.28 o
  -1   4  13       97.89       97.97      4.64 o
   0   4  13      481.35      544.47     16.68 o
   1   4  13       22.09       18.63      3.34 o
   2   4  13      133.20      130.31      4.96 o
   3   4  13       84.25       86.60      6.07 o
   4   4  13       22.98       31.69      4.01 o
   5   4  13       16.57       19.31      3.99 o
   6   4  13      237.32      221.84      9.53 o
  -8   5  13       57.44       51.08     14.04 o
  -7   5  13      125.20      111.18     10.16 o
  -6   5  13      162.81      165.98     11.43 o
  -5   5  13      561.58      544.20     16.87 o
  -4   5  13      108.69      111.69      7.48 o
  -3   5  13      829.80      828.23     17.32 o
  -2   5  13     1091.74     1101.56     23.60 o
  -1   5  13        3.64       -0.26      1.82 o
   0   5  13        0.08       -2.02      2.40 o
   1   5  13       86.47       95.23      6.05 o
   2   5  13      876.05      896.13     18.97 o
   3   5  13       31.53       38.13      4.11 o
   4   5  13       43.87       41.54      3.96 o
   5   5  13       44.68       42.97      4.25 o
   6   5  13       60.85       50.86      4.89 o
  -7   6  13       16.90       10.79      5.61 o
  -6   6  13      146.39      151.26     11.83 o
  -5   6  13      100.65      112.82     12.10 o
  -4   6  13      106.74      110.91      7.56 o
  -3   6  13       17.38       19.57      2.54 o
  -2   6  13       81.70       75.75      3.96 o
  -1   6  13      183.51      187.18      6.26 o
   0   6  13      184.80      196.92      9.83 o
   1   6  13        3.08       -1.01      3.17 o
   2   6  13       27.13       22.93      3.24 o
   3   6  13      330.00      359.93     12.13 o
   4   6  13      230.00      256.00     10.66 o
   5   6  13       60.68       62.81      5.00 o
   6   6  13       78.17       98.45      9.76 o
  -7   7  13        0.02        6.16      5.65 o
  -6   7  13       48.56       48.50      7.12 o
  -5   7  13        0.01        0.47      4.24 o
  -4   7  13        5.57        2.78      3.40 o
  -3   7  13        0.58        3.12      2.19 o
  -2   7  13      295.22      285.37      7.60 o
  -1   7  13      145.38      139.84      5.61 o
   0   7  13       65.31       68.73      6.99 o
   1   7  13        4.86        2.24      3.30 o
   2   7  13       91.07       72.23      5.68 o
   3   7  13       36.16       29.57      4.95 o
   4   7  13       92.20       96.76      6.17 o
   5   7  13       68.93       60.05      5.12 o
  -7   8  13       11.69        8.09      6.09 o
  -6   8  13       22.64       22.45      6.24 o
  -5   8  13        1.64        4.32      3.97 o
  -4   8  13        2.77        3.57      3.95 o
  -3   8  13        0.01        0.15      2.39 o
  -2   8  13        0.01       -2.49      2.49 o
  -1   8  13       12.19        9.37      2.79 o
   0   8  13      181.82      184.88      9.37 o
   1   8  13        0.86        1.30      3.85 o
   2   8  13      168.48      160.92     16.32 o
   3   8  13        1.10       -3.39      3.39 o
   4   8  13      154.59      184.22     17.72 o
   5   8  13       45.55       45.75      5.89 o
  -6   9  13       63.07       61.09      8.76 o
  -5   9  13        7.15       11.95      5.26 o
  -4   9  13       41.89       48.45      5.15 o
  -3   9  13      126.20      122.37     10.32 o
  -2   9  13       22.81       16.02      3.37 o
  -1   9  13       66.26       61.27      6.82 o
   0   9  13      105.51      103.36      6.72 o
   1   9  13       95.05      101.81      7.05 o
   2   9  13      186.45      216.39     18.55 o
   3   9  13       10.07        8.33      5.29 o
   4   9  13      354.52      389.28     25.64 o
  -5  10  13      109.85      129.09     10.88 o
  -4  10  13       12.92        9.17      4.09 o
  -3  10  13        7.20        2.98      3.83 o
  -2  10  13       34.39       13.74      3.77 o
  -1  10  13      132.67      130.87      9.15 o
   0  10  13       94.61       75.88      9.67 o
   1  10  13       51.42       49.84      8.44 o
   2  10  13       12.36        2.51      4.43 o
   3  10  13      130.99      115.87      9.40 o
  -4  11  13       18.36        8.34      4.43 o
  -3  11  13        1.89        1.36      4.66 o
  -2  11  13        9.94        8.34      3.90 o
  -1  11  13      152.21      164.59      9.31 o
   0  11  13       33.16       23.13      4.99 o
   1  11  13      195.43      217.21     11.01 o
   2  11  13       55.84       45.88      9.38 o
  -3  12  13        0.27       -2.85      8.89 o
  -2  12  13       13.40        5.28      4.47 o
  -1  12  13       14.19       14.66      4.80 o
   0  12  13      169.03      185.74     14.26 o
   1  12  13        0.01       -4.98      4.98 o
  -8   0  14      223.34      262.27     54.70 o
  -7   0  14       44.84       30.92     15.31 o
  -6   0  14      504.96      451.29     24.25 o
  -5   0  14       11.37        4.77      5.20 o
  -4   0  14      353.98      359.44     40.97 o
  -3   0  14      182.08      195.83     16.34 o
  -2   0  14      244.14      240.20     14.72 o
  -1   0  14        3.34        6.82      6.71 o
   0   0  14      794.34      813.56     33.19 o
   1   0  14      191.57      200.05     10.42 o
   2   0  14        0.70        1.10      2.49 o
   3   0  14      224.28      228.80     10.64 o
   4   0  14      548.18      606.17     33.11 o
   5   0  14      394.35      439.49     17.95 o
   6   0  14      276.88      336.66     13.62 o
  -8   1  14       32.26       36.12     11.07 o
  -7   1  14      280.22      284.50     15.69 o
  -6   1  14        0.18        0.74      3.34 o
  -5   1  14        0.14       -0.61      3.00 o
  -4   1  14        0.30        2.72      3.46 o
  -3   1  14       69.72       69.71      6.28 o
  -2   1  14      102.31       98.24      7.27 o
  -1   1  14        5.15       -0.56      3.20 o
   0   1  14      199.02      225.15      7.18 o
   1   1  14      559.60      501.87     11.03 o
   2   1  14       49.43       67.40      4.16 o
   3   1  14       36.25       35.30      3.79 o
   4   1  14        6.24        3.52      2.52 o
   5   1  14       26.25       13.94      3.15 o
   6   1  14       33.54       25.55      4.22 o
  -8   2  14        4.71        6.16      5.12 o
  -7   2  14      127.44      134.23     10.33 o
  -6   2  14        7.49        9.77      4.21 o
  -5   2  14       34.35       23.27      6.23 o
  -4   2  14       22.17       14.99      3.71 o
  -3   2  14      206.00      222.16      9.93 o
  -2   2  14       55.32       50.63      4.07 o
  -1   2  14      483.02      494.12     16.44 o
   0   2  14        9.20        8.68      2.45 o
   1   2  14      101.52       99.01      4.75 o
   2   2  14       42.50       32.33      3.23 o
   3   2  14       18.09       10.14      2.50 o
   4   2  14        7.96        5.48      2.58 o
   5   2  14       94.80       99.01      6.20 o
   6   2  14       15.95       15.84      3.86 o
  -8   3  14        2.02       10.60      5.88 o
  -7   3  14       26.35       13.24      5.25 o
  -6   3  14      151.27      170.71     10.16 o
  -5   3  14       46.50       44.10      5.32 o
  -4   3  14      115.66      130.62      8.12 o
  -3   3  14       47.16       49.62      5.56 o
  -2   3  14     2316.67     2410.26     47.08 o
  -1   3  14      235.80      277.60      8.27 o
   0   3  14     1292.11     1286.74     25.10 o
   1   3  14        7.62        0.07      2.59 o
   2   3  14      514.19      556.18     13.43 o
   3   3  14       48.71       36.45      3.62 o
   4   3  14      152.01      155.02      6.55 o
   5   3  14        8.57        3.46      2.70 o
   6   3  14      142.55      132.99      7.60 o
  -8   4  14       97.74      109.02     13.39 o
  -7   4  14      343.95      360.42     16.92 o
  -6   4  14        0.76        5.22      4.06 o
  -5   4  14     1045.56     1046.40     27.31 o
  -4   4  14      777.14      691.72     20.80 o
  -3   4  14       44.24       41.19      5.09 o
  -2   4  14      808.76      767.35     16.52 o
  -1   4  14       97.96       98.08      4.78 o
   0   4  14        5.10       -2.54      2.54 o
   1   4  14      178.01      195.15     11.88 o
   2   4  14        1.37        7.23      2.63 o
   3   4  14      268.56      298.48      9.30 o
   4   4  14      143.24      131.66      6.21 o
   5   4  14        7.90        6.25      3.09 o
   6   4  14       19.07       15.96      3.81 o
  -7   5  14      155.03      151.84     11.42 o
  -6   5  14      152.64      131.05     14.20 o
  -5   5  14      197.06      208.46     10.87 o
  -4   5  14       70.54       76.86      6.55 o
  -3   5  14      237.85      241.64      8.72 o
  -2   5  14      377.83      388.12     10.23 o
  -1   5  14      457.45      477.99     10.23 o
   0   5  14        7.90        1.77      2.71 o
   1   5  14        2.77        3.93      3.11 o
   2   5  14      275.32      255.28      8.94 o
   3   5  14      309.51      319.50     10.27 o
   4   5  14       40.38       42.77      4.92 o
   5   5  14       73.89       66.11      6.14 o
   6   5  14       14.47       14.96      4.01 o
  -7   6  14       23.66       15.50      6.12 o
  -6   6  14        5.97        2.67      4.70 o
  -5   6  14      121.19      117.10      9.50 o
  -4   6  14      126.16      127.08      9.61 o
  -3   6  14       70.81       59.63      4.01 o
  -2   6  14       14.72       13.61      2.53 o
  -1   6  14       15.31       15.96      2.65 o
   0   6  14       82.45       77.73      5.76 o
   1   6  14        3.31        7.70      3.45 o
   2   6  14        0.93       -3.06      3.06 o
   3   6  14        1.21        0.46      2.94 o
   4   6  14      176.54      227.85     10.56 o
   5   6  14        2.35        2.46      3.35 o
  -7   7  14       26.32       23.21      8.03 o
  -6   7  14        5.13        3.49      5.19 o
  -5   7  14        4.52        8.47      4.88 o
  -4   7  14        0.34        0.51      4.06 o
  -3   7  14       85.34       80.89      6.02 o
  -2   7  14      344.83      355.59      8.79 o
  -1   7  14        3.08        3.70      2.39 o
   0   7  14       48.69       44.90      4.75 o
   1   7  14       95.19      112.68      7.13 o
   2   7  14      518.84      579.91     22.07 o
   3   7  14       31.06       41.08      7.88 o
   4   7  14       60.94       55.17      5.58 o
   5   7  14       21.64       12.78      4.59 o
  -6   8  14        8.44       10.47      5.83 o
  -5   8  14       36.84       36.97      6.98 o
  -4   8  14      148.86      138.03      9.15 o
  -3   8  14       67.06       57.82      4.74 o
  -2   8  14        2.08        2.56      2.60 o
  -1   8  14      133.04      140.79      6.76 o
   0   8  14       76.61       77.27      6.00 o
   1   8  14      122.15      140.42     10.41 o
   2   8  14        3.10       -4.12      4.12 o
   3   8  14      122.94      122.80     13.51 o
   4   8  14      192.35      204.22     11.62 o
  -5   9  14       10.42       11.79      5.85 o
  -4   9  14       69.72       60.16      7.50 o
  -3   9  14        4.64        4.54      3.09 o
  -2   9  14      128.60      125.86      6.39 o
  -1   9  14       96.12      104.83      7.04 o
   0   9  14        6.24       -3.66      3.66 o
   1   9  14       66.83       55.96      5.91 o
   2   9  14      117.97      128.66      9.28 o
   3   9  14      147.61      183.93     11.26 o
   4   9  14        0.39       -6.09      6.09 o
  -5  10  14       63.10       77.76     15.19 o
  -4  10  14       23.01        9.11      5.91 o
  -3  10  14       92.94       89.53      7.70 o
  -2  10  14        5.39        6.12      3.66 o
  -1  10  14       49.06       47.12      5.54 o
   0  10  14       46.14       31.32      5.62 o
   1  10  14       18.61        6.86      4.41 o
   2  10  14       54.91       44.81      6.10 o
   3  10  14        6.88       -0.98      6.36 o
  -3  11  14      130.35      128.86     17.41 o
  -2  11  14       79.31       85.53      9.25 o
  -1  11  14        8.01        4.20      4.25 o
   0  11  14       13.09        7.71      4.55 o
   1  11  14      179.86      207.46     10.95 o
   2  11  14        5.12        4.76      8.83 o
  -8   1  15        5.22       10.65      6.18 o
  -7   1  15       61.49       62.97      8.10 o
  -6   1  15       39.09       24.16      8.84 o
  -5   1  15       35.52       41.80      7.89 o
  -4   1  15        1.21        2.49      3.67 o
  -3   1  15      196.33      198.95     11.08 o
  -2   1  15      172.46      177.88     12.60 o
  -1   1  15        0.68       -1.82      3.23 o
   0   1  15        9.27        3.50      3.65 o
   1   1  15       17.16       19.95      3.81 o
   2   1  15      456.69      443.02     11.59 o
   3   1  15        2.85        5.00      2.65 o
   4   1  15        0.22        0.04      2.68 o
   5   1  15        2.23        0.62      2.79 o
   6   1  15      102.98      105.81      6.33 o
  -8   2  15      185.40      191.90     15.81 o
  -7   2  15      355.96      353.00     14.43 o
  -6   2  15        6.22        6.66      4.06 o
  -5   2  15      286.50      302.39     12.43 o
  -4   2  15      466.36      483.27     15.35 o
  -3   2  15      330.99      307.06     11.16 o
  -2   2  15      343.45      345.85     11.01 o
  -1   2  15      144.49      135.24      8.77 o
   0   2  15      216.18      214.63     13.03 o
   1   2  15      334.15      402.65     11.94 o
   2   2  15       39.19       42.71      4.05 o
   3   2  15       62.49       69.01      4.37 o
   4   2  15      576.38      650.89     17.34 o
   5   2  15       65.88       48.43      4.57 o
   6   2  15       65.55       70.71      7.46 o
  -8   3  15       11.77        5.79      6.09 o
  -7   3  15        8.24        6.65      4.80 o
  -6   3  15       10.05        7.59      4.20 o
  -5   3  15      173.74      196.67     10.70 o
  -4   3  15       27.96       29.39      4.68 o
  -3   3  15      927.34      934.70     24.33 o
  -2   3  15       69.98       81.04      5.24 o
  -1   3  15      296.73      265.84     11.69 o
   0   3  15      356.37      355.86     10.82 o
   1   3  15      296.57      268.37      9.81 o
   2   3  15      287.13      273.54     16.10 o
   3   3  15      241.76      218.76      8.80 o
   4   3  15       85.56       76.92      5.86 o
   5   3  15       73.49       64.91      5.07 o
   6   3  15      110.16      100.02      7.01 o
  -7   4  15      459.29      421.48     17.71 o
  -6   4  15       52.22       56.42      6.55 o
  -5   4  15      402.77      383.30     15.72 o
  -4   4  15       22.32       27.16      4.81 o
  -3   4  15      146.26      154.76     10.56 o
  -2   4  15      145.12      132.56      6.81 o
  -1   4  15      172.74      177.43      8.23 o
   0   4  15      200.66      186.73      9.16 o
   1   4  15        5.21       -2.90      3.04 o
   2   4  15       55.81       68.44      9.70 o
   3   4  15      182.02      194.65      8.41 o
   4   4  15        5.78        5.98      3.62 o
   5   4  15       44.56       48.79      5.04 o
  -7   5  15        1.03       -0.46      5.39 o
  -6   5  15       14.13       14.20      6.63 o
  -5   5  15       59.67       70.37      9.30 o
  -4   5  15        5.76        7.22      3.89 o
  -3   5  15        0.04        2.65      2.43 o
  -2   5  15      956.69     1010.14     26.99 o
  -1   5  15       18.36       15.90      3.31 o
   0   5  15        2.22       -0.18      2.91 o
   1   5  15       25.65       19.42      4.59 o
   2   5  15      653.03      684.46     20.09 o
   3   5  15      310.77      341.93     19.72 o
   4   5  15      192.57      196.80      9.73 o
   5   5  15      258.15      303.70     17.34 o
  -7   6  15        0.18       -4.23      5.22 o
  -6   6  15        7.12        3.16      4.85 o
  -5   6  15       10.75        5.64      5.41 o
  -4   6  15      638.77      686.25     22.63 o
  -3   6  15        0.22        0.65      2.48 o
  -2   6  15       17.73       15.80      3.43 o
  -1   6  15       42.62       49.49      4.15 o
   0   6  15      447.27      461.97     13.50 o
   1   6  15        1.38        0.20      3.34 o
   2   6  15       52.96       49.60      7.60 o
   3   6  15       85.80       73.06      8.25 o
   4   6  15       57.30       51.30      5.71 o
   5   6  15      140.26      147.07      9.12 o
  -6   7  15        7.98       11.02      5.67 o
  -5   7  15       20.92       19.46      9.30 o
  -4   7  15        2.45        2.58      4.63 o
  -3   7  15        5.32        4.63      3.00 o
  -2   7  15       41.55       36.99      4.04 o
  -1   7  15       72.65       66.19      5.31 o
   0   7  15       94.39      101.77      6.55 o
   1   7  15      143.05      147.66      8.21 o
   2   7  15       19.85       14.80      4.90 o
   3   7  15       24.86       17.93      5.88 o
   4   7  15        7.57        5.76      6.13 o
  -6   8  15        0.01        2.03      6.20 o
  -5   8  15        3.30        0.91      5.27 o
  -4   8  15       30.68       23.84      6.72 o
  -3   8  15      228.12      231.10     12.50 o
  -2   8  15      171.98      179.36      9.26 o
  -1   8  15      142.92      151.51      7.23 o
   0   8  15       27.19       25.53      4.67 o
   1   8  15       20.08       20.26      5.16 o
   2   8  15      295.07      299.02     13.55 o
   3   8  15       38.21       26.86      6.57 o
   4   8  15        3.10       -7.66      7.66 o
  -5   9  15        7.65        6.54      5.97 o
  -4   9  15       46.86       34.09      7.19 o
  -3   9  15       93.78      112.25      8.63 o
  -2   9  15      280.27      268.24     11.42 o
  -1   9  15       73.72       67.58      6.11 o
   0   9  15       62.33       56.08     11.69 o
   1   9  15      147.19      150.06      9.51 o
   2   9  15      119.87      100.77     10.63 o
   3   9  15       24.45       18.26      6.98 o
  -4  10  15        1.04       -2.51      4.63 o
  -3  10  15      110.52      120.87      9.38 o
  -2  10  15       33.88       31.63      5.07 o
  -1  10  15       26.48       28.49      4.98 o
   0  10  15      216.69      237.14     14.51 o
   1  10  15      125.57      131.13     13.74 o
   2  10  15       88.97       74.63      8.42 o
  -2  11  15       16.75       14.66      6.19 o
  -1  11  15        8.26       -1.94      4.06 o
   0  11  15      186.32      191.63     17.11 o
  -7   0  16       86.94       80.45     13.22 o
  -6   0  16       10.68       10.82      7.02 o
  -5   0  16       39.08       40.90      8.57 o
  -4   0  16      295.00      299.75     18.28 o
  -3   0  16      120.67      121.12     14.32 o
  -2   0  16       12.38        7.62      7.88 o
  -1   0  16      179.57      144.94     13.62 o
   0   0  16       44.91       45.02      8.43 o
   1   0  16      368.21      320.08     30.02 o
   2   0  16      149.13      155.34     10.83 o
   3   0  16      105.52       90.07     10.00 o
   4   0  16      201.69      197.05     14.34 o
   5   0  16      610.91      724.34     23.41 o
  -7   1  16        4.25        5.69      5.40 o
  -6   1  16       72.71       75.83      9.30 o
  -5   1  16       25.40       21.78      5.56 o
  -4   1  16       10.91       14.59      4.62 o
  -3   1  16       18.10       14.82      4.45 o
  -2   1  16      193.34      201.09     11.84 o
  -1   1  16       22.87       21.42      7.13 o
   0   1  16      221.60      191.26     10.66 o
   1   1  16       20.39       13.20      9.28 o
   2   1  16      288.87      275.51     12.69 o
   3   1  16      444.66      521.75     13.91 o
   4   1  16       11.68       14.17      3.55 o
   5   1  16      243.66      266.37     10.08 o
  -7   2  16        4.01        9.80      6.41 o
  -6   2  16       34.61       34.04      5.67 o
  -5   2  16       16.04       13.75      4.19 o
  -4   2  16      319.56      330.61     14.33 o
  -3   2  16      235.09      229.64     12.89 o
  -2   2  16      326.23      340.88     14.90 o
  -1   2  16      694.02      626.08     20.14 o
   0   2  16       15.15        9.01      5.87 o
   1   2  16       78.66       70.59     12.89 o
   2   2  16        1.89        3.28      4.58 o
   3   2  16        0.06        1.63      2.96 o
   4   2  16      146.40      133.06     11.47 o
   5   2  16       78.23       77.50      5.43 o
  -7   3  16       16.13       22.42      5.78 o
  -6   3  16      254.64      277.08     13.76 o
  -5   3  16      176.86      191.76     10.76 o
  -4   3  16      136.80      130.51      8.66 o
  -3   3  16      337.46      326.66     12.04 o
  -2   3  16        2.17        4.15      3.15 o
  -1   3  16       25.84       18.55      4.80 o
   0   3  16        0.02        5.17      5.47 o
   1   3  16       12.37       11.75      3.78 o
   2   3  16      228.05      220.62     11.27 o
   3   3  16        1.29        2.29      3.38 o
   4   3  16       26.07       15.39      4.69 o
   5   3  16       18.89       19.23      8.25 o
  -7   4  16      222.69      229.62     20.57 o
  -6   4  16      117.54      137.87     11.19 o
  -5   4  16      465.49      455.36     15.60 o
  -4   4  16      874.45      871.07     23.93 o
  -3   4  16      928.30      942.71     24.92 o
  -2   4  16       23.07       23.84      3.72 o
  -1   4  16      127.95      137.14      9.44 o
   0   4  16      792.76      776.92     28.62 o
   1   4  16       48.07       41.61      4.92 o
   2   4  16       33.08       22.72      5.31 o
   3   4  16        6.27        7.62      6.00 o
   4   4  16      193.10      190.95      9.07 o
   5   4  16      156.45      162.53     13.81 o
  -7   5  16       90.78       91.41      9.98 o
  -6   5  16       32.47       25.06      6.40 o
  -5   5  16        3.79        4.04      4.06 o
  -4   5  16      133.36      158.19     10.16 o
  -3   5  16       11.18       10.64      2.86 o
  -2   5  16      138.32      150.61      7.50 o
  -1   5  16      187.60      181.41     10.83 o
   0   5  16       30.28       33.83      5.18 o
   1   5  16      114.54      126.91      7.54 o
   2   5  16        4.09        9.68      4.67 o
   3   5  16        3.82        1.13      4.75 o
   4   5  16      132.62      126.89      9.13 o
   5   5  16       36.73       60.06     15.81 o
  -6   6  16        5.50        0.65      5.28 o
  -5   6  16       40.64       35.79      8.00 o
  -4   6  16       23.61       27.51      5.74 o
  -3   6  16       10.66       13.77      3.01 o
  -2   6  16        0.28        7.30      3.30 o
  -1   6  16       85.49       85.50      6.78 o
   0   6  16      159.96      190.40      9.04 o
   1   6  16      200.85      220.38     10.05 o
   2   6  16       35.38       34.49      6.33 o
   3   6  16        0.70        7.78      7.70 o
   4   6  16       32.80       36.19      7.63 o
  -6   7  16       86.53       81.35      9.57 o
  -5   7  16       35.01       36.89      7.08 o
  -4   7  16        4.75        1.60      5.13 o
  -3   7  16       17.23       15.16      5.83 o
  -2   7  16      114.15      132.73     10.77 o
  -1   7  16       81.53       82.66      6.94 o
   0   7  16       81.79       74.80      5.79 o
   1   7  16       13.33        5.56      6.65 o
   2   7  16      664.90      773.02     31.06 o
   3   7  16       55.48       60.17      8.37 o
   4   7  16       77.02       97.66     10.35 o
  -5   8  16       20.66       11.19      6.16 o
  -4   8  16      145.67      156.91     11.59 o
  -3   8  16       24.95       25.36      4.09 o
  -2   8  16       15.65       19.91      4.94 o
  -1   8  16       28.29       33.95      4.88 o
   0   8  16      406.54      445.91     18.63 o
   1   8  16        5.31        9.96      4.79 o
   2   8  16        0.59       -4.49      4.49 o
   3   8  16       10.50       10.63      6.15 o
  -4   9  16        4.92        1.77      5.80 o
  -3   9  16        7.00        3.37      5.48 o
  -2   9  16       12.97        7.01      4.70 o
  -1   9  16       87.72       87.85      7.74 o
   0   9  16        6.90        4.75      4.24 o
   1   9  16        0.00       -4.29      4.29 o
   2   9  16       23.91       30.82      6.86 o
  -3  10  16       60.06       55.97      9.84 o
  -2  10  16        1.71        2.60      5.30 o
  -1  10  16        5.24        4.97      4.37 o
   0  10  16        2.94        5.23      4.54 o
   1  10  16      142.44      149.47     12.45 o
  -7   1  17        0.03        2.83      5.64 o
  -6   1  17       66.80       80.44     10.41 o
  -5   1  17      137.02      132.31     10.37 o
  -4   1  17        3.10        1.74      4.02 o
  -3   1  17       14.50       18.01      4.78 o
  -2   1  17      255.09      245.03     12.82 o
  -1   1  17      156.35      162.22     15.37 o
   0   1  17        0.02        6.66      6.59 o
   1   1  17        4.94        4.35      8.35 o
   2   1  17      411.00      451.55     27.55 o
   3   1  17       58.34       69.85      7.91 o
   4   1  17       27.42       40.93      7.74 o
   5   1  17        2.34        1.56      5.99 o
  -7   2  17       19.38       21.36      6.72 o
  -6   2  17      135.67      155.63     11.92 o
  -5   2  17      192.98      176.98     11.92 o
  -4   2  17       67.70       76.67      7.79 o
  -3   2  17        5.27        6.42      4.25 o
  -2   2  17      190.32      194.06      8.86 o
  -1   2  17       48.74       39.69      6.03 o
   0   2  17      408.73      389.31     18.49 o
   1   2  17      180.23      165.78     22.35 o
   2   2  17       80.48       80.88     10.11 o
   3   2  17        1.19       -4.98      4.98 o
   4   2  17      168.63      146.99      8.96 o
   5   2  17      149.38      146.89      9.12 o
  -7   3  17      447.35      439.48     17.19 o
  -6   3  17      243.13      257.50     13.44 o
  -5   3  17        1.29        1.80      4.02 o
  -4   3  17      217.27      214.15     15.60 o
  -3   3  17       16.02       19.40      5.20 o
  -2   3  17        6.23        4.27      3.39 o
  -1   3  17      288.71      298.61     13.61 o
   0   3  17        0.02       -5.21      5.21 o
   1   3  17       30.05       22.95     11.38 o
   2   3  17      240.64      238.07     12.98 o
   3   3  17      148.88      155.41     10.72 o
   4   3  17        1.70       -2.98      5.05 o
  -6   4  17        8.08       10.23      5.06 o
  -5   4  17      173.12      182.27     10.92 o
  -4   4  17      573.61      598.29     18.57 o
  -3   4  17      102.35      108.91     14.72 o
  -2   4  17      106.43      105.38      6.39 o
  -1   4  17      106.21      113.41     24.46 o
   0   4  17      126.63      142.35     12.24 o
   1   4  17       12.82        6.53      9.04 o
   2   4  17       70.38       69.29      7.10 o
   3   4  17       16.36        9.68      5.14 o
   4   4  17       26.04       15.78      6.13 o
  -6   5  17      297.64      307.60     24.52 o
  -5   5  17        4.53       11.14      5.07 o
  -4   5  17        0.49       -3.70      3.70 o
  -3   5  17       16.36       13.31      4.69 o
  -2   5  17      122.72      117.90      6.83 o
  -1   5  17       50.60       49.55      7.51 o
   0   5  17      231.03      220.45     15.40 o
   1   5  17      217.45      200.31     18.03 o
   2   5  17       49.73       48.45      6.55 o
   3   5  17       19.64       12.74      8.11 o
   4   5  17       74.74       68.26      8.99 o
  -6   6  17       81.93       57.99      8.37 o
  -5   6  17       65.39       65.72      8.17 o
  -4   6  17      471.04      463.69     18.22 o
  -3   6  17      119.69      135.58     11.57 o
  -2   6  17       90.39      104.04      6.66 o
  -1   6  17       12.51       21.25      7.00 o
   0   6  17      544.84      567.05     46.10 o
   1   6  17      213.62      192.79     11.33 o
   2   6  17        1.57       -4.06      4.06 o
   3   6  17      130.96      139.46     12.71 o
  -5   7  17       20.53       21.81      6.69 o
  -4   7  17       63.49       78.37     10.06 o
  -3   7  17       23.53       25.11      7.86 o
  -2   7  17       25.56       38.43      6.14 o
  -1   7  17       47.12       62.99      7.27 o
   0   7  17      157.15      155.82      9.82 o
   1   7  17       66.21       67.63      6.66 o
   2   7  17        1.60        0.96      5.24 o
   3   7  17      112.74      103.40     10.49 o
  -4   8  17       29.25       31.00      6.89 o
  -3   8  17        0.49       -4.60      4.60 o
  -2   8  17       60.35       58.21      7.68 o
  -1   8  17        1.85        2.90      4.73 o
   0   8  17        3.23       -4.74      4.74 o
   1   8  17        1.89       -2.58      4.98 o
   2   8  17        3.29       -6.18      6.18 o
  -3   9  17       57.72       69.67     13.66 o
  -2   9  17       94.65      113.08      9.96 o
  -1   9  17       39.38       17.07      6.71 o
   0   9  17        9.58       -4.39      6.13 o
   1   9  17        4.20       -4.73      4.73 o
  -7   0  18       57.72       55.33     12.09 o
  -6   0  18        5.17        2.38      7.42 o
  -5   0  18        3.50        3.09     10.70 o
  -4   0  18       76.04       73.27     19.11 o
  -3   0  18        0.08       -1.20      8.07 o
  -2   0  18      601.98      554.32     38.89 o
  -1   0  18        0.17       -1.45      6.12 o
   0   0  18      327.89      323.90     30.46 o
   1   0  18      432.31      438.28     37.03 o
   2   0  18      102.30      108.95     22.03 o
   3   0  18      242.33      255.37     34.64 o
   4   0  18       95.92       65.91     12.29 o
  -6   1  18        4.04        7.92      5.60 o
  -5   1  18      297.79      288.41     20.41 o
  -4   1  18       51.62       55.63      7.17 o
  -3   1  18      160.06      139.01     10.18 o
  -2   1  18       29.96       29.85      4.46 o
  -1   1  18       73.56       83.86      9.27 o
   0   1  18       68.97       60.24     11.86 o
   1   1  18       24.39        6.06      8.68 o
   2   1  18       30.08       38.02     12.50 o
   3   1  18      315.62      319.71     27.20 o
   4   1  18       27.52        6.09     11.54 o
  -6   2  18       52.86       51.62      7.97 o
  -5   2  18        5.99       10.54      5.28 o
  -4   2  18        8.01        6.69      4.71 o
  -3   2  18       63.23       56.41      6.90 o
  -2   2  18       76.51       91.69      6.66 o
  -1   2  18       23.40       23.72      6.59 o
   0   2  18        2.42       -5.55     13.36 o
   1   2  18      151.06      144.98     17.14 o
   2   2  18        1.18       -0.06     10.07 o
   3   2  18      105.08       87.96     11.21 o
   4   2  18       26.70       17.91      7.81 o
  -6   3  18      260.06      280.05     27.07 o
  -5   3  18        6.01        3.21      5.01 o
  -4   3  18        0.02       -1.82      4.22 o
  -3   3  18      104.10      107.54      9.36 o
  -2   3  18      209.36      201.90     10.33 o
  -1   3  18      154.15      142.86     12.20 o
   0   3  18       71.61       71.64     11.09 o
   1   3  18        2.76       -8.60      8.79 o
   2   3  18      437.17      359.58     40.99 o
   3   3  18       10.19       -1.47      7.20 o
   4   3  18      127.77      131.12     10.37 o
  -6   4  18       20.09       10.66      5.26 o
  -5   4  18      162.44      153.17     10.26 o
  -4   4  18       19.88       11.79      4.79 o
  -3   4  18       30.84       38.57      6.38 o
  -2   4  18      122.33      128.37      7.88 o
  -1   4  18        7.54        4.60      5.89 o
   0   4  18      115.23       85.92     10.44 o
   1   4  18      191.00      145.88     17.11 o
   2   4  18      182.53      145.82     18.10 o
   3   4  18      110.41      126.72     13.45 o
   4   4  18      179.67      160.09     21.49 o
  -6   5  18       53.87       48.37      9.42 o
  -5   5  18      228.97      255.68     15.22 o
  -4   5  18        5.61        6.28      4.41 o
  -3   5  18       18.50       19.09      5.03 o
  -2   5  18       20.57       12.30      6.18 o
  -1   5  18       16.36       20.44      5.41 o
   0   5  18       18.37       -0.39      6.51 o
   1   5  18      107.28      113.54     15.72 o
   2   5  18        6.73       -0.69      6.27 o
   3   5  18      302.57      349.86     15.58 o
  -5   6  18        0.08        1.20      5.22 o
  -4   6  18      194.20      218.78     14.17 o
  -3   6  18       18.38       12.95      5.75 o
  -2   6  18       16.87       13.62      5.01 o
  -1   6  18       93.24      100.17      8.71 o
   0   6  18      470.00      548.94     24.08 o
   1   6  18       90.52       81.81     14.09 o
   2   6  18      196.43      232.05     12.51 o
   3   6  18        0.74       -1.50      9.92 o
  -4   7  18       32.52       48.30      7.55 o
  -3   7  18       65.35       80.04      8.88 o
  -2   7  18      385.99      435.57     18.08 o
  -1   7  18       46.13       61.65      7.59 o
   0   7  18       18.93       18.23      6.47 o
   1   7  18       21.63        1.86     18.79 o
   2   7  18       13.98       -3.41     10.57 o
  -3   8  18      139.92      147.53     17.09 o
  -2   8  18       14.66       12.32      5.70 o
  -1   8  18        0.01       -4.97      4.97 o
   0   8  18       57.05       65.85     14.91 o
   1   8  18       82.64       65.08      9.17 o
  -6   1  19       52.67       58.06      9.48 o
  -5   1  19       10.53        9.87      5.50 o
  -4   1  19       22.03       16.38      5.64 o
  -3   1  19       94.63       96.92      8.93 o
  -2   1  19       20.47       11.91      3.97 o
  -1   1  19      146.93      145.85     24.03 o
   0   1  19      143.57      117.49     14.88 o
   1   1  19       16.39        4.20      9.05 o
   2   1  19       70.84       15.62     27.84 o
   3   1  19      159.70      135.69     19.21 o
  -6   2  19       11.83        9.16      7.37 o
  -5   2  19       19.19       21.43      6.28 o
  -4   2  19       19.52       33.76      6.57 o
  -3   2  19      203.72      212.01     12.91 o
  -2   2  19       69.14       72.27      6.13 o
  -1   2  19       46.48       61.09      8.87 o
   0   2  19      354.30      371.40     31.67 o
   1   2  19      266.93      277.23     23.27 o
   2   2  19       15.45      -10.08     10.08 o
   3   2  19       12.26       -9.04     11.49 o
  -6   3  19       75.48       74.34     10.02 o
  -5   3  19       30.53       25.30      6.45 o
  -4   3  19      186.54      184.86     12.59 o
  -3   3  19        0.57        5.20      4.78 o
  -2   3  19       18.71       22.63      4.62 o
  -1   3  19       37.55       13.21      6.80 o
   0   3  19       14.67       14.43      9.18 o
   1   3  19      103.19      132.05     17.39 o
   2   3  19        5.60        0.59     10.55 o
   3   3  19      216.80      215.85     47.29 o
  -5   4  19       45.90       40.27      7.42 o
  -4   4  19       49.46       56.17      9.34 o
  -3   4  19       57.10       48.92      7.35 o
  -2   4  19       30.35       33.67      5.77 o
  -1   4  19       57.77       60.16      9.17 o
   0   4  19        6.06        1.33      7.55 o
   1   4  19       18.70       23.20     10.33 o
   2   4  19       21.23       -5.81     11.09 o
   3   4  19       14.89        3.87     12.44 o
  -5   5  19      215.98      235.10     14.71 o
  -4   5  19       45.44       64.96      8.95 o
  -3   5  19       83.75       97.09     10.43 o
  -2   5  19      530.48      558.04     28.01 o
  -1   5  19        1.70        0.80      6.58 o
   0   5  19       14.60        7.00      7.27 o
   1   5  19       19.26        7.66      9.89 o
   2   5  19      215.36      237.92     23.41 o
  -4   6  19        0.10        8.02      5.89 o
  -3   6  19      144.49      151.74     10.29 o
  -2   6  19      333.41      377.06     14.99 o
  -1   6  19       78.94       75.85      8.21 o
   0   6  19       39.53       55.95     10.27 o
   1   6  19      114.79      115.56     16.76 o
   2   6  19        7.69       14.67     20.26 o
  -3   7  19       13.52       10.15     16.06 o
  -2   7  19       98.87      108.14      8.65 o
  -1   7  19       28.72       12.39      5.88 o
   0   7  19       12.03        1.91      5.99 o
   1   7  19        0.76       -4.71     18.21 o
  -5   0  20       20.76       12.83      8.89 o
  -4   0  20      112.67      110.74     14.53 o
  -3   0  20       99.02      106.73     13.86 o
  -2   0  20      154.54      203.15     19.64 o
  -1   0  20       11.61        4.13     10.30 o
   0   0  20      185.85      209.47     28.38 o
   1   0  20      158.86       98.96     21.52 o
   2   0  20       47.54       38.13     18.70 o
   3   0  20       85.80      103.47     24.62 o
  -5   1  20       56.52       69.69     13.60 o
  -4   1  20      283.73      291.87     19.68 o
  -3   1  20       41.20       43.81     13.34 o
  -2   1  20       23.24       13.12      4.39 o
  -1   1  20      211.93      187.40     18.92 o
   0   1  20      115.40       79.61     13.65 o
   1   1  20       99.63       82.80     16.40 o
   2   1  20        3.99       -4.12     10.29 o
  -5   2  20       28.13       18.23      6.55 o
  -4   2  20       25.80       27.03      6.60 o
  -3   2  20        2.99       -5.25      5.32 o
  -2   2  20        1.16        0.02      4.08 o
  -1   2  20        2.12        1.54      6.56 o
   0   2  20       62.45       70.00     17.98 o
   1   2  20       47.32       47.87     12.92 o
   2   2  20       36.12       42.63     13.50 o
  -5   3  20       44.80       40.30      7.74 o
  -4   3  20       35.99       36.71      7.14 o
  -3   3  20        1.92        4.37      6.35 o
  -2   3  20       72.06       59.60      8.43 o
  -1   3  20       12.25        3.51      6.46 o
   0   3  20      108.54       85.30     13.94 o
   1   3  20        4.41       -4.41      9.40 o
   2   3  20      171.83      147.02     18.90 o
  -4   4  20        2.32        5.39      5.46 o
  -3   4  20       61.15       45.33     10.40 o
  -2   4  20      218.07      241.43     12.02 o
  -1   4  20      114.78      112.67      9.33 o
   0   4  20      131.55      178.29     18.80 o
   1   4  20      147.79      118.55     16.63 o
   2   4  20      335.35      346.12     28.19 o
  -4   5  20       21.58       23.58      8.86 o
  -3   5  20        0.24       -2.81      6.03 o
  -2   5  20       61.12       71.21      7.28 o
  -1   5  20       23.74       22.42      6.10 o
   0   5  20      302.14      337.72     24.61 o
   1   5  20       26.44       25.61     30.79 o
  -3   6  20        0.08       -2.33      6.71 o
  -2   6  20       14.14       14.73      5.72 o
  -1   6  20       36.80       28.34      6.55 o
   0   6  20        7.63       11.15     10.42 o
  -4   1  21       57.21       44.13      7.77 o
  -3   1  21       25.97       32.91      6.95 o
  -2   1  21       25.17       15.88      5.01 o
  -1   1  21       79.69       73.37     13.02 o
   0   1  21       98.58       77.35     13.87 o
   1   1  21        0.89       -9.31      9.31 o
  -4   2  21        0.57        2.42      5.45 o
  -3   2  21       78.44       72.95      8.73 o
  -2   2  21      117.46      128.73     12.61 o
  -1   2  21      116.73      122.27     15.57 o
   0   2  21        1.35       -7.60      7.60 o
   1   2  21      226.92      218.16     22.33 o
  -4   3  21       29.07       16.90     14.51 o
  -3   3  21       96.80      106.62     10.19 o
  -2   3  21       37.65       46.04      6.21 o
  -1   3  21      263.05      290.92     23.89 o
   0   3  21       17.79       14.61     10.73 o
   1   3  21       91.24       93.96     15.99 o
  -3   4  21        2.84       -4.11      6.51 o
  -2   4  21       62.76       69.47      7.32 o
  -1   4  21      105.39      100.97     12.72 o
   0   4  21      186.59      205.54     20.47 o
  -2   5  21       48.59       44.56     15.78 o
  -1   5  21       53.22       44.90     12.26 o
  -2   0  22      158.87      129.22     22.30 o
  -1   0  22        6.36        3.61     11.24 o
   0   0  22      105.21       65.73     18.82 o
  -2   1  22       24.78       19.77      8.69 o
  -1   1  22       38.49       34.28     10.87 o
  -2   2  22        9.61        2.79      7.99 o
  -1   2  22        9.73        7.65      9.07 o
 
